# Supplementary material for: Comparative genomics in acid mine drainage biofilm communities reveals metabolic and structural differentiation of co-occurring archaea
Source: BMC Genomics. 2013 Jul 17;14:485. doi: 10.1186/1471-2164-14-485 (PMC3750248; doi:10.1186/1471-2164-14-485)
Supplement: Additional file 1 — Percent nucleotide identity of 16S rRNA genes in the AMD plasmas relative to one another. [file 1471-2164-14-485-S1.xls]

## Sheet: Sheet1
A_fulgidus_VC-16	A_fulgidus_VC-16	100	1492	0	0	1	1492	1	1492	0	2958
A_fulgidus_VC-16	Indian_Ridge_deep_sea_vent_clone_AY251064	82.95	1302	206	12	88	1382	54	1346	0	733
A_fulgidus_VC-16	Aciduliprofundum_boonei_T469	82.28	1383	219	12	6	1382	4	1366	0	731
A_fulgidus_VC-16	U-contaminated_subsurface_clone_HM187550.1	81.63	762	136	4	605	1364	576	1335	4e-104	369
A_fulgidus_VC-16	U-contaminated_subsurface_clone_HM187550.1	87.16	109	14	0	281	389	253	361	1e-24	105
A_fulgidus_VC-16	Iplasma	82.52	469	79	3	467	934	482	948	4e-70	256
A_fulgidus_VC-16	Iplasma	84.38	160	25	0	227	386	238	397	7e-29	119
A_fulgidus_VC-16	Japanese_acid_spring_clone_AB600336.1	82.52	469	79	3	467	934	451	917	4e-70	256
A_fulgidus_VC-16	Japanese_acid_spring_clone_AB600336.1	84.38	160	25	0	227	386	207	366	7e-29	119
A_fulgidus_VC-16	Japanese_acid_spring_clone_AB600331.1	81.78	505	89	3	450	953	433	935	1e-67	248
A_fulgidus_VC-16	Japanese_acid_spring_clone_AB600331.1	81.91	282	46	2	94	373	74	352	1e-36	145
A_fulgidus_VC-16	Deep_sea_vent_clone_DQ451876.1	83.97	343	55	0	605	947	568	910	2e-66	244
A_fulgidus_VC-16	Deep_sea_vent_clone_DQ451876.1	90.32	93	9	0	281	373	245	337	4e-27	113
A_fulgidus_VC-16	Thermogymnomonas_acidicola	84.14	309	49	0	639	947	604	912	2e-60	224
A_fulgidus_VC-16	Thermogymnomonas_acidicola	82.46	268	46	1	1114	1381	1076	1342	2e-38	151
A_fulgidus_VC-16	Thermogymnomonas_acidicola	92.47	93	7	0	281	373	248	340	7e-32	129
A_fulgidus_VC-16	Japanese_acid_spring_clone_AB600339.1	81.66	469	83	3	467	934	450	916	2e-60	224
A_fulgidus_VC-16	Japanese_acid_spring_clone_AB600339.1	85.06	174	26	0	213	386	192	365	7e-35	139
A_fulgidus_VC-16	Cplasma_SAWT391	83.5	309	51	0	639	947	643	951	9e-56	208
A_fulgidus_VC-16	Cplasma_SAWT391	84.97	173	26	0	213	385	217	389	3e-34	137
A_fulgidus_VC-16	Cplasma_SAWT391	81.58	266	48	1	1116	1381	1117	1381	2e-32	131
A_fulgidus_VC-16	Japanese_acid_spring_clone_AB600329.1	83.78	296	48	0	639	934	621	916	4e-55	206
A_fulgidus_VC-16	Japanese_acid_spring_clone_AB600329.1	83.91	174	28	0	213	386	192	365	4e-30	123
A_fulgidus_VC-16	Thermoplasma_acidophilum_DSM_1728	83.17	309	52	0	639	947	623	931	2e-53	200
A_fulgidus_VC-16	Thermoplasma_acidophilum_DSM_1728	84.28	159	25	0	227	385	211	369	3e-28	117
A_fulgidus_VC-16	Thermoplasma_acidophilum_DSM_1728	80.45	266	51	1	1116	1381	1097	1361	3e-25	107
A_fulgidus_VC-16	Gplasma	84	300	40	3	639	934	595	890	2e-53	200
A_fulgidus_VC-16	Gplasma	82.11	246	43	1	1136	1381	1089	1333	2e-32	131
A_fulgidus_VC-16	Gplasma	90.32	93	9	0	281	373	239	331	4e-27	113
A_fulgidus_VC-16	Aplasma	83.17	309	52	0	639	947	615	923	2e-53	200
A_fulgidus_VC-16	Aplasma	83.08	266	44	1	1116	1381	1089	1353	5e-42	163
A_fulgidus_VC-16	Aplasma	90.48	105	10	0	281	385	259	363	7e-32	129
A_fulgidus_VC-16	Taiwanese_acid_spring_clone_FJ797335.1	81.02	469	86	3	467	934	428	894	2e-53	200
A_fulgidus_VC-16	Taiwanese_acid_spring_clone_FJ797335.1	80.89	293	55	1	94	386	52	343	7e-32	129
A_fulgidus_VC-16	Rio_Tinto_clone_EU370308.1	82.85	309	53	0	639	947	617	925	6e-51	192
A_fulgidus_VC-16	Rio_Tinto_clone_EU370308.1	82.42	256	44	1	1126	1381	1101	1355	5e-36	143
A_fulgidus_VC-16	Rio_Tinto_clone_EU370308.1	92.47	93	7	0	281	373	261	353	7e-32	129
A_fulgidus_VC-16	Dplasma_AS4	83.11	296	50	0	639	934	618	913	2e-50	190
A_fulgidus_VC-16	Dplasma_AS4	90.48	105	10	0	281	385	262	366	7e-32	129
A_fulgidus_VC-16	Dplasma_AS4	81.25	256	47	1	1126	1381	1102	1356	2e-29	121
A_fulgidus_VC-16	Picrophilus_torridus_DSM_9790	82.52	309	54	0	639	947	630	938	1e-48	184
A_fulgidus_VC-16	Picrophilus_torridus_DSM_9790	85.71	161	23	0	213	373	205	365	3e-34	137
A_fulgidus_VC-16	Picrophilus_torridus_DSM_9790	81.64	256	46	1	1126	1381	1114	1368	3e-31	127
A_fulgidus_VC-16	Picrophilus_oshimae_strain_KAW2	82.52	309	54	0	639	947	621	929	1e-48	184
A_fulgidus_VC-16	Picrophilus_oshimae_strain_KAW2	85.71	161	23	0	213	373	196	356	3e-34	137
A_fulgidus_VC-16	Picrophilus_oshimae_strain_KAW2	81.64	256	46	1	1126	1381	1105	1359	3e-31	127
A_fulgidus_VC-16	La_Zarza-Perrunal_AMD_clone_HM745447.1	82.58	310	53	1	639	947	615	924	8e-47	178
A_fulgidus_VC-16	La_Zarza-Perrunal_AMD_clone_HM745447.1	90.48	105	10	0	281	385	259	363	7e-32	129
A_fulgidus_VC-16	La_Zarza-Perrunal_AMD_clone_HM745447.1	81.64	256	46	1	1126	1381	1100	1354	3e-31	127
A_fulgidus_VC-16	Bplasma_DQ303253	82.28	316	54	2	634	947	612	927	3e-43	167
A_fulgidus_VC-16	Bplasma_DQ303253	82.33	266	46	1	1116	1381	1093	1357	3e-37	147
A_fulgidus_VC-16	Bplasma_DQ303253	88.57	105	12	0	281	385	261	365	4e-27	113
A_fulgidus_VC-16	Thermoplasma_volcanium_GSS1	93.4	106	7	0	842	947	825	930	1e-39	155
A_fulgidus_VC-16	Thermoplasma_volcanium_GSS1	88.06	134	16	0	639	772	622	755	7e-35	139
A_fulgidus_VC-16	Thermoplasma_volcanium_GSS1	83.82	173	28	0	213	385	196	368	2e-29	121
A_fulgidus_VC-16	Thermoplasma_volcanium_GSS1	80.45	266	51	1	1116	1381	1096	1360	3e-25	107
A_fulgidus_VC-16	Eplasma	92.11	114	9	0	827	940	828	941	1e-39	155
A_fulgidus_VC-16	Eplasma	82.4	267	46	1	1115	1381	1113	1378	7e-38	149
A_fulgidus_VC-16	Eplasma	87.97	133	16	0	639	771	640	772	3e-34	137
A_fulgidus_VC-16	Eplasma	88.57	105	12	0	281	385	284	388	4e-27	113
A_fulgidus_VC-16	Ferroplasma_cupricumulans_BH2	80.26	309	61	0	639	947	621	929	7e-32	129
A_fulgidus_VC-16	Ferroplasma_cupricumulans_BH2	81.25	256	47	1	1127	1382	1106	1360	7e-29	119
A_fulgidus_VC-16	Ferroplasma_cupricumulans_BH2	83.14	172	29	0	214	385	198	369	2e-26	111
A_fulgidus_VC-16	Acidiplasma_aeolicum	80.26	309	61	0	639	947	569	877	7e-32	129
A_fulgidus_VC-16	Acidiplasma_aeolicum	81.25	256	47	1	1127	1382	1054	1308	7e-29	119
A_fulgidus_VC-16	Acidiplasma_aeolicum	83.14	172	29	0	214	385	146	317	2e-26	111
A_fulgidus_VC-16	Ferroplasma_thermophilum_strainL1	86.78	121	16	0	827	947	789	909	4e-27	113
A_fulgidus_VC-16	Ferroplasma_thermophilum_strainL1	83.14	172	29	0	214	385	177	348	2e-26	111
A_fulgidus_VC-16	Ferroplasma_thermophilum_strainL1	86.32	117	16	0	1266	1382	1229	1345	1e-24	105
A_fulgidus_VC-16	Ferroplasma_acidiphilum_Y	87.5	112	14	0	836	947	827	938	2e-26	111
A_fulgidus_VC-16	Ferroplasma_acidiphilum_Y	86.32	117	16	0	1266	1382	1253	1369	1e-24	105
A_fulgidus_VC-16	Ferroplasma_acidiphilum_Y	85.71	105	15	0	281	385	274	378	4e-21	93.7
A_fulgidus_VC-16	Ferroplasma_acidarmanus	86.32	117	16	0	1266	1382	719	835	1e-24	105
A_fulgidus_VC-16	Ferroplasma_acidarmanus	85.98	107	15	0	841	947	298	404	2e-22	97.6
U-contaminated_subsurface_clone_HM187550.1	U-contaminated_subsurface_clone_HM187550.1	100	1335	0	0	1	1335	1	1335	0	2646
U-contaminated_subsurface_clone_HM187550.1	Indian_Ridge_deep_sea_vent_clone_AY251064	82.73	1274	212	5	66	1335	59	1328	0	747
U-contaminated_subsurface_clone_HM187550.1	Aciduliprofundum_boonei_T469	83.43	1165	185	5	175	1335	188	1348	0	745
U-contaminated_subsurface_clone_HM187550.1	Japanese_acid_spring_clone_AB600331.1	84.97	918	129	7	421	1335	432	1343	0	674
U-contaminated_subsurface_clone_HM187550.1	Japanese_acid_spring_clone_AB600331.1	82.44	262	46	0	71	332	78	339	1e-39	155
U-contaminated_subsurface_clone_HM187550.1	Thermogymnomonas_acidicola	82.44	934	160	4	402	1335	396	1325	2e-149	519
U-contaminated_subsurface_clone_HM187550.1	Cplasma_SAWT391	82.77	737	123	3	599	1335	632	1364	3e-123	432
U-contaminated_subsurface_clone_HM187550.1	Cplasma_SAWT391	83.75	160	26	0	176	335	208	367	1e-26	111
U-contaminated_subsurface_clone_HM187550.1	Aplasma	82.63	737	124	3	599	1335	604	1336	7e-121	424
U-contaminated_subsurface_clone_HM187550.1	Aplasma	79.82	441	88	1	75	515	81	520	2e-41	161
U-contaminated_subsurface_clone_HM187550.1	Iplasma	86.15	491	66	2	426	916	469	957	5e-119	418
U-contaminated_subsurface_clone_HM187550.1	Iplasma	88.11	227	27	0	1109	1335	1149	1375	4e-64	236
U-contaminated_subsurface_clone_HM187550.1	Iplasma	80.9	267	50	1	67	332	105	371	2e-28	117
U-contaminated_subsurface_clone_HM187550.1	Japanese_acid_spring_clone_AB600336.1	86.15	491	66	2	426	916	438	926	5e-119	418
U-contaminated_subsurface_clone_HM187550.1	Japanese_acid_spring_clone_AB600336.1	88.11	227	27	0	1109	1335	1118	1344	4e-64	236
U-contaminated_subsurface_clone_HM187550.1	Japanese_acid_spring_clone_AB600336.1	80.9	267	50	1	67	332	74	340	2e-28	117
U-contaminated_subsurface_clone_HM187550.1	Thermoplasma_acidophilum_DSM_1728	82.55	728	123	3	608	1335	621	1344	7e-118	414
U-contaminated_subsurface_clone_HM187550.1	Thermoplasma_acidophilum_DSM_1728	80.41	342	66	1	175	515	187	528	6e-35	139
U-contaminated_subsurface_clone_HM187550.1	Bplasma_DQ303253	82.49	731	122	5	607	1335	614	1340	2e-112	396
U-contaminated_subsurface_clone_HM187550.1	Bplasma_DQ303253	89.36	94	10	0	421	514	428	521	2e-25	107
U-contaminated_subsurface_clone_HM187550.1	Japanese_acid_spring_clone_AB600339.1	85.37	492	70	2	426	917	437	926	4e-110	389
U-contaminated_subsurface_clone_HM187550.1	Japanese_acid_spring_clone_AB600339.1	89.43	227	24	0	1109	1335	1117	1343	3e-71	260
U-contaminated_subsurface_clone_HM187550.1	Japanese_acid_spring_clone_AB600339.1	84.18	158	25	0	175	332	182	339	9e-28	115
U-contaminated_subsurface_clone_HM187550.1	A_fulgidus_VC-16	81.63	762	136	4	576	1335	605	1364	4e-104	369
U-contaminated_subsurface_clone_HM187550.1	A_fulgidus_VC-16	87.16	109	14	0	253	361	281	389	9e-25	105
U-contaminated_subsurface_clone_HM187550.1	Japanese_acid_spring_clone_AB600329.1	82.76	615	103	3	426	1039	437	1049	6e-100	355
U-contaminated_subsurface_clone_HM187550.1	Japanese_acid_spring_clone_AB600329.1	87.05	224	29	0	1109	1332	1117	1340	1e-57	214
U-contaminated_subsurface_clone_HM187550.1	Japanese_acid_spring_clone_AB600329.1	82.06	262	45	2	72	332	79	339	2e-32	131
U-contaminated_subsurface_clone_HM187550.1	Taiwanese_acid_spring_clone_FJ797335.1	82.76	615	103	3	426	1039	415	1027	6e-100	355
U-contaminated_subsurface_clone_HM187550.1	Taiwanese_acid_spring_clone_FJ797335.1	87.32	213	27	0	1109	1321	1095	1307	8e-56	208
U-contaminated_subsurface_clone_HM187550.1	Taiwanese_acid_spring_clone_FJ797335.1	82.13	263	45	2	71	332	56	317	4e-33	133
U-contaminated_subsurface_clone_HM187550.1	Deep_sea_vent_clone_DQ451876.1	84.3	465	71	2	575	1039	567	1029	1e-91	327
U-contaminated_subsurface_clone_HM187550.1	Deep_sea_vent_clone_DQ451876.1	85.58	215	31	0	1109	1323	1097	1311	2e-47	180
U-contaminated_subsurface_clone_HM187550.1	Deep_sea_vent_clone_DQ451876.1	81.82	264	48	0	72	335	64	327	4e-36	143
U-contaminated_subsurface_clone_HM187550.1	Deep_sea_vent_clone_DQ451876.1	91.49	94	8	0	421	514	413	506	4e-30	123
U-contaminated_subsurface_clone_HM187550.1	Rio_Tinto_clone_EU370308.1	84.09	465	72	2	575	1039	582	1044	3e-89	319
U-contaminated_subsurface_clone_HM187550.1	Rio_Tinto_clone_EU370308.1	86.78	227	30	0	1109	1335	1112	1338	5e-57	212
U-contaminated_subsurface_clone_HM187550.1	Rio_Tinto_clone_EU370308.1	81.78	258	47	0	75	332	83	340	6e-35	139
U-contaminated_subsurface_clone_HM187550.1	Rio_Tinto_clone_EU370308.1	86.73	113	15	0	402	514	409	521	9e-25	105
U-contaminated_subsurface_clone_HM187550.1	Gplasma	81.58	619	112	2	421	1039	406	1022	1e-85	307
U-contaminated_subsurface_clone_HM187550.1	Gplasma	89.43	227	24	0	1109	1335	1090	1316	3e-71	260
U-contaminated_subsurface_clone_HM187550.1	La_Zarza-Perrunal_AMD_clone_HM745447.1	83.91	466	72	3	575	1039	580	1043	5e-85	305
U-contaminated_subsurface_clone_HM187550.1	La_Zarza-Perrunal_AMD_clone_HM745447.1	88.55	227	26	0	1109	1335	1111	1337	2e-66	244
U-contaminated_subsurface_clone_HM187550.1	La_Zarza-Perrunal_AMD_clone_HM745447.1	79.77	440	88	1	75	514	81	519	7e-41	159
U-contaminated_subsurface_clone_HM187550.1	Dplasma_AS4	83.44	465	75	2	575	1039	583	1045	5e-82	295
U-contaminated_subsurface_clone_HM187550.1	Dplasma_AS4	88.11	227	27	0	1109	1335	1113	1339	9e-65	238
U-contaminated_subsurface_clone_HM187550.1	Dplasma_AS4	79.77	440	88	1	75	514	84	522	7e-41	159
U-contaminated_subsurface_clone_HM187550.1	Thermoplasma_volcanium_GSS1	84.69	405	60	2	608	1012	620	1022	5e-82	295
U-contaminated_subsurface_clone_HM187550.1	Thermoplasma_volcanium_GSS1	85.08	248	37	0	1088	1335	1096	1343	8e-53	198
U-contaminated_subsurface_clone_HM187550.1	Thermoplasma_volcanium_GSS1	82.22	343	58	3	175	515	186	527	5e-45	172
U-contaminated_subsurface_clone_HM187550.1	Picrophilus_torridus_DSM_9790	83.1	432	71	2	608	1039	628	1057	6e-72	262
U-contaminated_subsurface_clone_HM187550.1	Picrophilus_torridus_DSM_9790	84.58	227	35	0	1109	1335	1125	1351	5e-45	172
U-contaminated_subsurface_clone_HM187550.1	Picrophilus_torridus_DSM_9790	84.42	154	24	0	179	332	199	352	9e-28	115
U-contaminated_subsurface_clone_HM187550.1	Picrophilus_torridus_DSM_9790	87.61	113	14	0	401	513	421	533	4e-27	113
U-contaminated_subsurface_clone_HM187550.1	Picrophilus_oshimae_strain_KAW2	83.1	432	71	2	608	1039	619	1048	6e-72	262
U-contaminated_subsurface_clone_HM187550.1	Picrophilus_oshimae_strain_KAW2	84.58	227	35	0	1109	1335	1116	1342	5e-45	172
U-contaminated_subsurface_clone_HM187550.1	Picrophilus_oshimae_strain_KAW2	84.81	158	24	0	175	332	186	343	4e-30	123
U-contaminated_subsurface_clone_HM187550.1	Picrophilus_oshimae_strain_KAW2	87.61	113	14	0	401	513	412	524	4e-27	113
U-contaminated_subsurface_clone_HM187550.1	Eplasma	82.54	441	75	2	599	1039	629	1067	1e-67	248
U-contaminated_subsurface_clone_HM187550.1	Eplasma	88.11	227	27	0	1109	1335	1135	1361	4e-64	236
U-contaminated_subsurface_clone_HM187550.1	Eplasma	87.5	112	14	0	402	513	432	543	1e-26	111
U-contaminated_subsurface_clone_HM187550.1	Ferroplasma_cupricumulans_BH2	81.71	432	77	2	608	1039	619	1048	1e-57	214
U-contaminated_subsurface_clone_HM187550.1	Ferroplasma_cupricumulans_BH2	84.58	227	35	0	1109	1335	1116	1342	5e-45	172
U-contaminated_subsurface_clone_HM187550.1	Ferroplasma_cupricumulans_BH2	89.36	94	10	0	421	514	432	525	2e-25	107
U-contaminated_subsurface_clone_HM187550.1	Ferroplasma_cupricumulans_BH2	84.67	137	21	0	199	335	211	347	9e-25	105
U-contaminated_subsurface_clone_HM187550.1	Acidiplasma_aeolicum	81.71	432	77	2	608	1039	567	996	1e-57	214
U-contaminated_subsurface_clone_HM187550.1	Acidiplasma_aeolicum	84.58	227	35	0	1109	1335	1064	1290	5e-45	172
U-contaminated_subsurface_clone_HM187550.1	Acidiplasma_aeolicum	89.36	94	10	0	421	514	380	473	2e-25	107
U-contaminated_subsurface_clone_HM187550.1	Acidiplasma_aeolicum	84.67	137	21	0	199	335	159	295	9e-25	105
U-contaminated_subsurface_clone_HM187550.1	Ferroplasma_acidiphilum_Y	85.32	252	37	0	788	1039	806	1057	3e-55	206
U-contaminated_subsurface_clone_HM187550.1	Ferroplasma_acidiphilum_Y	83.7	227	37	0	1109	1335	1125	1351	3e-40	157
U-contaminated_subsurface_clone_HM187550.1	Ferroplasma_acidiphilum_Y	88.39	112	13	0	403	514	423	534	6e-29	119
U-contaminated_subsurface_clone_HM187550.1	Ferroplasma_thermophilum_strainL1	81.77	406	71	3	608	1012	598	1001	1e-51	194
U-contaminated_subsurface_clone_HM187550.1	Ferroplasma_thermophilum_strainL1	89.43	123	13	0	1213	1335	1205	1327	2e-35	141
U-contaminated_subsurface_clone_HM187550.1	Ferroplasma_thermophilum_strainL1	89.36	94	10	0	421	514	411	504	2e-25	107
U-contaminated_subsurface_clone_HM187550.1	Ferroplasma_thermophilum_strainL1	84.67	137	21	0	199	335	190	326	9e-25	105
U-contaminated_subsurface_clone_HM187550.1	Ferroplasma_acidarmanus	85.86	198	27	1	815	1012	299	495	3e-43	167
U-contaminated_subsurface_clone_HM187550.1	Ferroplasma_acidarmanus	83.7	227	37	0	1109	1335	591	817	3e-40	157
Deep_sea_vent_clone_DQ451876.1	Deep_sea_vent_clone_DQ451876.1	100	1311	0	0	1	1311	1	1311	0	2599
Deep_sea_vent_clone_DQ451876.1	La_Zarza-Perrunal_AMD_clone_HM745447.1	92.04	1307	101	3	6	1311	21	1325	0	1742
Deep_sea_vent_clone_DQ451876.1	Rio_Tinto_clone_EU370308.1	91.88	1306	104	2	6	1311	23	1326	0	1733
Deep_sea_vent_clone_DQ451876.1	Dplasma_AS4	91.74	1307	104	4	6	1311	24	1327	0	1707
Deep_sea_vent_clone_DQ451876.1	Aplasma	91.23	1311	113	2	1	1311	16	1324	0	1671
Deep_sea_vent_clone_DQ451876.1	Thermogymnomonas_acidicola	91.15	1311	114	2	1	1311	5	1313	0	1663
Deep_sea_vent_clone_DQ451876.1	Bplasma_DQ303253	91.32	1314	108	6	1	1311	18	1328	0	1653
Deep_sea_vent_clone_DQ451876.1	Cplasma_SAWT391	90.64	1314	117	6	1	1311	42	1352	0	1582
Deep_sea_vent_clone_DQ451876.1	Thermoplasma_acidophilum_DSM_1728	89.77	1310	129	5	5	1311	25	1332	0	1495
Deep_sea_vent_clone_DQ451876.1	Gplasma	89.66	1306	132	3	6	1311	2	1304	0	1495
Deep_sea_vent_clone_DQ451876.1	Thermoplasma_volcanium_GSS1	89.72	1313	123	7	5	1311	25	1331	0	1487
Deep_sea_vent_clone_DQ451876.1	Picrophilus_torridus_DSM_9790	89.19	1313	137	3	1	1311	30	1339	0	1457
Deep_sea_vent_clone_DQ451876.1	Picrophilus_oshimae_strain_KAW2	89.19	1313	137	3	1	1311	21	1330	0	1457
Deep_sea_vent_clone_DQ451876.1	Eplasma	89.18	1312	137	5	1	1311	42	1349	0	1435
Deep_sea_vent_clone_DQ451876.1	Ferroplasma_cupricumulans_BH2	87.95	1311	156	2	1	1311	22	1330	0	1330
Deep_sea_vent_clone_DQ451876.1	Acidiplasma_aeolicum	89.72	1128	115	1	184	1311	152	1278	0	1308
Deep_sea_vent_clone_DQ451876.1	Ferroplasma_thermophilum_strainL1	87.55	1317	156	7	1	1311	1	1315	0	1257
Deep_sea_vent_clone_DQ451876.1	Ferroplasma_acidiphilum_Y	87.59	1128	139	1	184	1311	213	1339	0	1126
Deep_sea_vent_clone_DQ451876.1	Japanese_acid_spring_clone_AB600329.1	87.32	986	116	6	56	1034	71	1054	0	922
Deep_sea_vent_clone_DQ451876.1	Japanese_acid_spring_clone_AB600329.1	85.58	215	31	0	1095	1309	1115	1329	2e-47	180
Deep_sea_vent_clone_DQ451876.1	Taiwanese_acid_spring_clone_FJ797335.1	87.22	986	117	6	56	1034	49	1032	0	914
Deep_sea_vent_clone_DQ451876.1	Taiwanese_acid_spring_clone_FJ797335.1	86.05	215	30	0	1095	1309	1093	1307	8e-50	188
Deep_sea_vent_clone_DQ451876.1	Japanese_acid_spring_clone_AB600339.1	86.81	978	120	7	64	1034	79	1054	0	864
Deep_sea_vent_clone_DQ451876.1	Japanese_acid_spring_clone_AB600339.1	84.65	215	33	0	1095	1309	1115	1329	1e-42	165
Deep_sea_vent_clone_DQ451876.1	Iplasma	85.62	1036	141	6	5	1034	53	1086	0	829
Deep_sea_vent_clone_DQ451876.1	Iplasma	83.72	215	35	0	1095	1309	1147	1361	6e-38	149
Deep_sea_vent_clone_DQ451876.1	Japanese_acid_spring_clone_AB600336.1	85.52	1036	142	6	5	1034	22	1055	0	821
Deep_sea_vent_clone_DQ451876.1	Japanese_acid_spring_clone_AB600336.1	83.72	215	35	0	1095	1309	1116	1330	6e-38	149
Deep_sea_vent_clone_DQ451876.1	Japanese_acid_spring_clone_AB600331.1	85.45	1031	141	6	5	1029	22	1049	0	813
Deep_sea_vent_clone_DQ451876.1	Japanese_acid_spring_clone_AB600331.1	87.5	232	29	0	1078	1309	1098	1329	2e-62	230
Deep_sea_vent_clone_DQ451876.1	Indian_Ridge_deep_sea_vent_clone_AY251064	85.64	968	133	4	67	1029	68	1034	0	789
Deep_sea_vent_clone_DQ451876.1	Indian_Ridge_deep_sea_vent_clone_AY251064	85.47	234	34	0	1076	1309	1081	1314	1e-51	194
Deep_sea_vent_clone_DQ451876.1	Ferroplasma_acidarmanus	88.16	760	87	3	553	1311	48	805	0	773
Deep_sea_vent_clone_DQ451876.1	Aciduliprofundum_boonei_T469	85.96	869	116	4	166	1029	187	1054	0	728
Deep_sea_vent_clone_DQ451876.1	Aciduliprofundum_boonei_T469	87.18	234	30	0	1076	1309	1101	1334	3e-61	226
Deep_sea_vent_clone_DQ451876.1	U-contaminated_subsurface_clone_HM187550.1	84.3	465	71	2	567	1029	575	1039	1e-91	327
Deep_sea_vent_clone_DQ451876.1	U-contaminated_subsurface_clone_HM187550.1	85.58	215	31	0	1097	1311	1109	1323	2e-47	180
Deep_sea_vent_clone_DQ451876.1	U-contaminated_subsurface_clone_HM187550.1	81.82	264	48	0	64	327	72	335	4e-36	143
Deep_sea_vent_clone_DQ451876.1	U-contaminated_subsurface_clone_HM187550.1	91.49	94	8	0	413	506	421	514	4e-30	123
Deep_sea_vent_clone_DQ451876.1	A_fulgidus_VC-16	83.97	343	55	0	568	910	605	947	1e-66	244
Deep_sea_vent_clone_DQ451876.1	A_fulgidus_VC-16	90.32	93	9	0	245	337	281	373	4e-27	113
La_Zarza-Perrunal_AMD_clone_HM745447.1	La_Zarza-Perrunal_AMD_clone_HM745447.1	100	1433	0	0	1	1433	1	1433	0	2841
La_Zarza-Perrunal_AMD_clone_HM745447.1	Dplasma_AS4	99.02	1432	11	3	1	1431	4	1433	0	2716
La_Zarza-Perrunal_AMD_clone_HM745447.1	Rio_Tinto_clone_EU370308.1	98.39	1433	22	1	1	1433	3	1434	0	2650
La_Zarza-Perrunal_AMD_clone_HM745447.1	Aplasma	94.28	1417	80	1	1	1417	1	1416	0	2159
La_Zarza-Perrunal_AMD_clone_HM745447.1	Bplasma_DQ303253	93.2	1442	81	8	1	1433	3	1436	0	2036
La_Zarza-Perrunal_AMD_clone_HM745447.1	Cplasma_SAWT391	92.91	1411	97	3	9	1417	35	1444	0	1980
La_Zarza-Perrunal_AMD_clone_HM745447.1	Thermogymnomonas_acidicola	92.12	1422	111	1	12	1433	1	1421	0	1923
La_Zarza-Perrunal_AMD_clone_HM745447.1	Gplasma	92.18	1355	100	3	20	1372	1	1351	0	1828
La_Zarza-Perrunal_AMD_clone_HM745447.1	Eplasma	91.1	1438	116	7	1	1433	27	1457	0	1790
La_Zarza-Perrunal_AMD_clone_HM745447.1	Deep_sea_vent_clone_DQ451876.1	92.04	1307	101	3	21	1325	6	1311	0	1742
La_Zarza-Perrunal_AMD_clone_HM745447.1	Thermoplasma_volcanium_GSS1	90.52	1435	124	5	5	1433	10	1438	0	1740
La_Zarza-Perrunal_AMD_clone_HM745447.1	Picrophilus_torridus_DSM_9790	90.45	1435	133	4	1	1433	15	1447	0	1727
La_Zarza-Perrunal_AMD_clone_HM745447.1	Picrophilus_oshimae_strain_KAW2	90.31	1435	135	4	1	1433	6	1438	0	1711
La_Zarza-Perrunal_AMD_clone_HM745447.1	Thermoplasma_acidophilum_DSM_1728	90.08	1432	137	4	5	1433	10	1439	0	1683
La_Zarza-Perrunal_AMD_clone_HM745447.1	Ferroplasma_cupricumulans_BH2	88.05	1431	167	4	5	1433	10	1438	0	1449
La_Zarza-Perrunal_AMD_clone_HM745447.1	Ferroplasma_acidiphilum_Y	87.59	1434	175	3	1	1433	16	1447	0	1415
La_Zarza-Perrunal_AMD_clone_HM745447.1	Acidiplasma_aeolicum	90.19	1193	114	3	179	1370	133	1323	0	1413
La_Zarza-Perrunal_AMD_clone_HM745447.1	Ferroplasma_thermophilum_strainL1	87.82	1420	164	8	21	1433	6	1423	0	1382
La_Zarza-Perrunal_AMD_clone_HM745447.1	Japanese_acid_spring_clone_AB600329.1	85.63	1350	182	8	1	1342	3	1348	0	1082
La_Zarza-Perrunal_AMD_clone_HM745447.1	Taiwanese_acid_spring_clone_FJ797335.1	85.74	1311	175	8	21	1323	1	1307	0	1061
La_Zarza-Perrunal_AMD_clone_HM745447.1	Japanese_acid_spring_clone_AB600331.1	85.03	1349	192	7	1	1342	3	1348	0	1023
La_Zarza-Perrunal_AMD_clone_HM745447.1	Japanese_acid_spring_clone_AB600339.1	84.57	1348	200	5	1	1342	3	1348	0	989
La_Zarza-Perrunal_AMD_clone_HM745447.1	Ferroplasma_acidarmanus	89.47	807	79	5	563	1367	45	847	0	892
La_Zarza-Perrunal_AMD_clone_HM745447.1	Iplasma	85.34	1057	144	8	1	1049	34	1087	0	809
La_Zarza-Perrunal_AMD_clone_HM745447.1	Iplasma	84.45	283	44	0	1089	1371	1127	1409	6e-57	212
La_Zarza-Perrunal_AMD_clone_HM745447.1	Japanese_acid_spring_clone_AB600336.1	85.34	1057	144	8	1	1049	3	1056	0	809
La_Zarza-Perrunal_AMD_clone_HM745447.1	Japanese_acid_spring_clone_AB600336.1	84.65	254	39	0	1089	1342	1096	1349	1e-51	194
La_Zarza-Perrunal_AMD_clone_HM745447.1	Indian_Ridge_deep_sea_vent_clone_AY251064	84.65	971	141	5	81	1045	68	1036	0	710
La_Zarza-Perrunal_AMD_clone_HM745447.1	Indian_Ridge_deep_sea_vent_clone_AY251064	88.35	266	31	0	1089	1354	1080	1345	7e-78	281
La_Zarza-Perrunal_AMD_clone_HM745447.1	Aciduliprofundum_boonei_T469	83.43	1056	161	7	1	1045	4	1056	0	664
La_Zarza-Perrunal_AMD_clone_HM745447.1	Aciduliprofundum_boonei_T469	89.85	266	27	0	1089	1354	1100	1365	2e-87	313
La_Zarza-Perrunal_AMD_clone_HM745447.1	U-contaminated_subsurface_clone_HM187550.1	83.91	466	72	3	580	1043	575	1039	5e-85	305
La_Zarza-Perrunal_AMD_clone_HM745447.1	U-contaminated_subsurface_clone_HM187550.1	88.55	227	26	0	1111	1337	1109	1335	2e-66	244
La_Zarza-Perrunal_AMD_clone_HM745447.1	U-contaminated_subsurface_clone_HM187550.1	79.77	440	88	1	81	519	75	514	7e-41	159
La_Zarza-Perrunal_AMD_clone_HM745447.1	A_fulgidus_VC-16	82.58	310	53	1	615	924	639	947	8e-47	178
La_Zarza-Perrunal_AMD_clone_HM745447.1	A_fulgidus_VC-16	90.48	105	10	0	259	363	281	385	7e-32	129
La_Zarza-Perrunal_AMD_clone_HM745447.1	A_fulgidus_VC-16	81.64	256	46	1	1100	1354	1126	1381	3e-31	127
Indian_Ridge_deep_sea_vent_clone_AY251064	Indian_Ridge_deep_sea_vent_clone_AY251064	100	1407	0	0	1	1407	1	1407	0	2789
Indian_Ridge_deep_sea_vent_clone_AY251064	Aciduliprofundum_boonei_T469	97.73	1409	30	2	1	1407	19	1427	0	2524
Indian_Ridge_deep_sea_vent_clone_AY251064	Japanese_acid_spring_clone_AB600331.1	86.62	1278	164	3	60	1333	74	1348	0	1162
Indian_Ridge_deep_sea_vent_clone_AY251064	Thermogymnomonas_acidicola	86.03	1346	177	7	2	1345	6	1342	0	1130
Indian_Ridge_deep_sea_vent_clone_AY251064	Japanese_acid_spring_clone_AB600339.1	85.76	1271	172	7	68	1333	82	1348	0	1033
Indian_Ridge_deep_sea_vent_clone_AY251064	Picrophilus_torridus_DSM_9790	84.57	1348	194	6	2	1345	31	1368	0	991
Indian_Ridge_deep_sea_vent_clone_AY251064	Picrophilus_oshimae_strain_KAW2	84.57	1348	194	6	2	1345	22	1359	0	991
Indian_Ridge_deep_sea_vent_clone_AY251064	Thermoplasma_acidophilum_DSM_1728	84.86	1295	186	6	55	1345	73	1361	0	973
Indian_Ridge_deep_sea_vent_clone_AY251064	Japanese_acid_spring_clone_AB600329.1	84.72	1270	187	3	68	1333	82	1348	0	963
Indian_Ridge_deep_sea_vent_clone_AY251064	Iplasma	84.74	1291	181	7	68	1349	113	1396	0	959
Indian_Ridge_deep_sea_vent_clone_AY251064	Aplasma	84.51	1291	193	4	56	1345	69	1353	0	948
Indian_Ridge_deep_sea_vent_clone_AY251064	Japanese_acid_spring_clone_AB600336.1	84.71	1275	179	7	68	1333	82	1349	0	944
Indian_Ridge_deep_sea_vent_clone_AY251064	Cplasma_SAWT391	84.36	1349	196	10	2	1345	43	1381	0	932
Indian_Ridge_deep_sea_vent_clone_AY251064	Taiwanese_acid_spring_clone_FJ797335.1	86.03	981	130	3	60	1036	52	1029	0	842
Indian_Ridge_deep_sea_vent_clone_AY251064	Taiwanese_acid_spring_clone_FJ797335.1	86.08	237	33	0	1080	1316	1073	1309	9e-56	208
Indian_Ridge_deep_sea_vent_clone_AY251064	Bplasma_DQ303253	83.37	1347	213	8	2	1345	19	1357	0	837
Indian_Ridge_deep_sea_vent_clone_AY251064	Thermoplasma_volcanium_GSS1	85.66	983	136	2	55	1036	73	1051	0	821
Indian_Ridge_deep_sea_vent_clone_AY251064	Thermoplasma_volcanium_GSS1	87.07	263	34	0	1083	1345	1098	1360	6e-69	252
Indian_Ridge_deep_sea_vent_clone_AY251064	Deep_sea_vent_clone_DQ451876.1	85.64	968	133	4	68	1034	67	1029	0	789
Indian_Ridge_deep_sea_vent_clone_AY251064	Deep_sea_vent_clone_DQ451876.1	85.47	234	34	0	1081	1314	1076	1309	1e-51	194
Indian_Ridge_deep_sea_vent_clone_AY251064	U-contaminated_subsurface_clone_HM187550.1	82.73	1274	212	5	59	1328	66	1335	0	747
Indian_Ridge_deep_sea_vent_clone_AY251064	A_fulgidus_VC-16	82.95	1302	206	12	54	1346	88	1382	0	733
Indian_Ridge_deep_sea_vent_clone_AY251064	Gplasma	84.29	1031	154	5	6	1036	2	1024	0	726
Indian_Ridge_deep_sea_vent_clone_AY251064	Gplasma	88.66	247	28	0	1099	1345	1087	1333	1e-73	268
Indian_Ridge_deep_sea_vent_clone_AY251064	Rio_Tinto_clone_EU370308.1	84.3	1032	153	6	6	1036	23	1046	0	720
Indian_Ridge_deep_sea_vent_clone_AY251064	Rio_Tinto_clone_EU370308.1	89.47	266	28	0	1080	1345	1090	1355	5e-85	305
Indian_Ridge_deep_sea_vent_clone_AY251064	La_Zarza-Perrunal_AMD_clone_HM745447.1	84.65	971	141	5	68	1036	81	1045	0	710
Indian_Ridge_deep_sea_vent_clone_AY251064	La_Zarza-Perrunal_AMD_clone_HM745447.1	88.35	266	31	0	1080	1345	1089	1354	7e-78	281
Indian_Ridge_deep_sea_vent_clone_AY251064	Dplasma_AS4	84.43	970	144	4	68	1036	84	1047	0	700
Indian_Ridge_deep_sea_vent_clone_AY251064	Dplasma_AS4	87.82	271	33	0	1080	1350	1091	1361	1e-76	278
Indian_Ridge_deep_sea_vent_clone_AY251064	Eplasma	84.52	859	126	4	179	1036	217	1069	2e-180	622
Indian_Ridge_deep_sea_vent_clone_AY251064	Eplasma	88.59	263	30	0	1083	1345	1116	1378	2e-78	283
Indian_Ridge_deep_sea_vent_clone_AY251064	Ferroplasma_cupricumulans_BH2	82.37	970	166	2	65	1034	84	1048	8e-161	557
Indian_Ridge_deep_sea_vent_clone_AY251064	Ferroplasma_cupricumulans_BH2	87.73	269	33	0	1081	1349	1095	1363	7e-75	272
Indian_Ridge_deep_sea_vent_clone_AY251064	Acidiplasma_aeolicum	82.37	970	166	2	65	1034	32	996	8e-161	557
Indian_Ridge_deep_sea_vent_clone_AY251064	Acidiplasma_aeolicum	87.73	269	33	0	1081	1349	1043	1311	7e-75	272
Indian_Ridge_deep_sea_vent_clone_AY251064	Ferroplasma_acidiphilum_Y	83.06	850	139	2	185	1034	213	1057	5e-156	541
Indian_Ridge_deep_sea_vent_clone_AY251064	Ferroplasma_acidiphilum_Y	87.59	266	33	0	1084	1349	1107	1372	4e-73	266
Indian_Ridge_deep_sea_vent_clone_AY251064	Ferroplasma_thermophilum_strainL1	82.2	972	166	4	65	1034	63	1029	2e-152	529
Indian_Ridge_deep_sea_vent_clone_AY251064	Ferroplasma_thermophilum_strainL1	86.45	273	33	3	1081	1349	1076	1348	4e-61	226
Indian_Ridge_deep_sea_vent_clone_AY251064	Ferroplasma_acidarmanus	84.14	435	62	4	601	1034	95	523	2e-81	293
Indian_Ridge_deep_sea_vent_clone_AY251064	Ferroplasma_acidarmanus	87.59	266	33	0	1084	1349	573	838	4e-73	266
Taiwanese_acid_spring_clone_FJ797335.1	Taiwanese_acid_spring_clone_FJ797335.1	100	1309	0	0	1	1309	1	1309	0	2595
Taiwanese_acid_spring_clone_FJ797335.1	Japanese_acid_spring_clone_AB600329.1	99.54	1309	6	0	1	1309	23	1331	0	2547
Taiwanese_acid_spring_clone_FJ797335.1	Japanese_acid_spring_clone_AB600339.1	94.79	1306	68	0	4	1309	26	1331	0	2050
Taiwanese_acid_spring_clone_FJ797335.1	Iplasma	93.66	1310	82	1	1	1309	54	1363	0	1931
Taiwanese_acid_spring_clone_FJ797335.1	Japanese_acid_spring_clone_AB600336.1	93.66	1310	82	1	1	1309	23	1332	0	1931
Taiwanese_acid_spring_clone_FJ797335.1	Japanese_acid_spring_clone_AB600331.1	93.05	1309	91	0	1	1309	23	1331	0	1873
Taiwanese_acid_spring_clone_FJ797335.1	La_Zarza-Perrunal_AMD_clone_HM745447.1	85.74	1311	175	8	1	1307	21	1323	0	1061
Taiwanese_acid_spring_clone_FJ797335.1	Rio_Tinto_clone_EU370308.1	85.65	1310	177	7	1	1307	23	1324	0	1059
Taiwanese_acid_spring_clone_FJ797335.1	Thermogymnomonas_acidicola	85.24	1308	186	3	1	1307	10	1311	0	1047
Taiwanese_acid_spring_clone_FJ797335.1	Dplasma_AS4	85.51	1311	177	9	1	1307	24	1325	0	1033
Taiwanese_acid_spring_clone_FJ797335.1	Gplasma	85.29	1312	177	11	1	1307	2	1302	0	993
Taiwanese_acid_spring_clone_FJ797335.1	Thermoplasma_volcanium_GSS1	85.06	1312	183	10	1	1307	26	1329	0	973
Taiwanese_acid_spring_clone_FJ797335.1	Cplasma_SAWT391	84.27	1310	197	5	1	1307	47	1350	0	932
Taiwanese_acid_spring_clone_FJ797335.1	Eplasma	84.54	1248	186	3	60	1307	107	1347	0	928
Taiwanese_acid_spring_clone_FJ797335.1	Deep_sea_vent_clone_DQ451876.1	87.22	986	117	6	49	1032	56	1034	0	914
Taiwanese_acid_spring_clone_FJ797335.1	Deep_sea_vent_clone_DQ451876.1	86.05	215	30	0	1093	1307	1095	1309	8e-50	188
Taiwanese_acid_spring_clone_FJ797335.1	Bplasma_DQ303253	84.4	1250	187	4	60	1307	83	1326	0	908
Taiwanese_acid_spring_clone_FJ797335.1	Aciduliprofundum_boonei_T469	84.39	1262	188	5	52	1309	80	1336	0	908
Taiwanese_acid_spring_clone_FJ797335.1	Aplasma	86.16	1033	136	3	1	1032	21	1047	0	898
Taiwanese_acid_spring_clone_FJ797335.1	Aplasma	87.5	216	27	0	1092	1307	1107	1322	1e-57	214
Taiwanese_acid_spring_clone_FJ797335.1	Indian_Ridge_deep_sea_vent_clone_AY251064	86.03	981	130	3	52	1029	60	1036	0	842
Taiwanese_acid_spring_clone_FJ797335.1	Indian_Ridge_deep_sea_vent_clone_AY251064	86.08	237	33	0	1073	1309	1080	1316	8e-56	208
Taiwanese_acid_spring_clone_FJ797335.1	Picrophilus_torridus_DSM_9790	86.36	902	122	1	406	1307	437	1337	0	805
Taiwanese_acid_spring_clone_FJ797335.1	Picrophilus_torridus_DSM_9790	85.13	343	50	1	1	342	35	377	1e-73	268
Taiwanese_acid_spring_clone_FJ797335.1	Picrophilus_oshimae_strain_KAW2	86.25	902	123	1	406	1307	428	1328	0	797
Taiwanese_acid_spring_clone_FJ797335.1	Picrophilus_oshimae_strain_KAW2	85.42	343	49	1	1	342	26	368	4e-76	276
Taiwanese_acid_spring_clone_FJ797335.1	Ferroplasma_acidiphilum_Y	83.82	1174	174	8	139	1307	175	1337	0	781
Taiwanese_acid_spring_clone_FJ797335.1	Thermoplasma_acidophilum_DSM_1728	85.23	1036	143	9	1	1032	26	1055	0	771
Taiwanese_acid_spring_clone_FJ797335.1	Thermoplasma_acidophilum_DSM_1728	87.96	216	26	0	1092	1307	1115	1330	5e-60	222
Taiwanese_acid_spring_clone_FJ797335.1	Ferroplasma_cupricumulans_BH2	85.95	904	122	3	406	1307	428	1328	0	765
Taiwanese_acid_spring_clone_FJ797335.1	Ferroplasma_cupricumulans_BH2	82.85	344	56	2	1	342	27	369	2e-53	200
Taiwanese_acid_spring_clone_FJ797335.1	Acidiplasma_aeolicum	85.95	904	122	3	406	1307	376	1276	0	765
Taiwanese_acid_spring_clone_FJ797335.1	Acidiplasma_aeolicum	83.75	283	46	0	60	342	35	317	3e-52	196
Taiwanese_acid_spring_clone_FJ797335.1	Ferroplasma_thermophilum_strainL1	85.38	910	122	8	406	1307	407	1313	0	692
Taiwanese_acid_spring_clone_FJ797335.1	Ferroplasma_thermophilum_strainL1	82.85	344	56	2	1	342	6	348	2e-53	200
Taiwanese_acid_spring_clone_FJ797335.1	Ferroplasma_acidarmanus	85.04	762	100	8	552	1307	50	803	2e-161	559
Taiwanese_acid_spring_clone_FJ797335.1	U-contaminated_subsurface_clone_HM187550.1	82.76	615	103	3	415	1027	426	1039	6e-100	355
Taiwanese_acid_spring_clone_FJ797335.1	U-contaminated_subsurface_clone_HM187550.1	87.32	213	27	0	1095	1307	1109	1321	8e-56	208
Taiwanese_acid_spring_clone_FJ797335.1	U-contaminated_subsurface_clone_HM187550.1	82.13	263	45	2	56	317	71	332	4e-33	133
Taiwanese_acid_spring_clone_FJ797335.1	A_fulgidus_VC-16	81.02	469	86	3	428	894	467	934	2e-53	200
Taiwanese_acid_spring_clone_FJ797335.1	A_fulgidus_VC-16	80.89	293	55	1	52	343	94	386	6e-32	129
Japanese_acid_spring_clone_AB600329.1	Japanese_acid_spring_clone_AB600329.1	100	1348	0	0	1	1348	1	1348	0	2672
Japanese_acid_spring_clone_AB600329.1	Taiwanese_acid_spring_clone_FJ797335.1	99.54	1309	6	0	23	1331	1	1309	0	2547
Japanese_acid_spring_clone_AB600329.1	Japanese_acid_spring_clone_AB600339.1	94.8	1346	70	0	3	1348	3	1348	0	2113
Japanese_acid_spring_clone_AB600329.1	Iplasma	93.66	1341	84	1	1	1340	32	1372	0	1976
Japanese_acid_spring_clone_AB600329.1	Japanese_acid_spring_clone_AB600336.1	93.54	1347	86	1	3	1348	3	1349	0	1972
Japanese_acid_spring_clone_AB600329.1	Japanese_acid_spring_clone_AB600331.1	93.1	1348	93	0	1	1348	1	1348	0	1935
Japanese_acid_spring_clone_AB600329.1	Rio_Tinto_clone_EU370308.1	85.64	1351	183	7	1	1348	1	1343	0	1092
Japanese_acid_spring_clone_AB600329.1	Thermogymnomonas_acidicola	85.4	1336	188	3	14	1348	1	1330	0	1086
Japanese_acid_spring_clone_AB600329.1	La_Zarza-Perrunal_AMD_clone_HM745447.1	85.63	1350	182	8	3	1348	1	1342	0	1082
Japanese_acid_spring_clone_AB600329.1	Dplasma_AS4	85.19	1350	187	9	3	1348	4	1344	0	1035
Japanese_acid_spring_clone_AB600329.1	Thermoplasma_volcanium_GSS1	85.29	1353	186	10	1	1348	4	1348	0	1031
Japanese_acid_spring_clone_AB600329.1	Gplasma	85.34	1323	178	11	23	1340	2	1313	0	1007
Japanese_acid_spring_clone_AB600329.1	Eplasma	84.43	1349	202	4	1	1348	25	1366	0	985
Japanese_acid_spring_clone_AB600329.1	Cplasma_SAWT391	84.38	1351	201	6	1	1348	26	1369	0	965
Japanese_acid_spring_clone_AB600329.1	Indian_Ridge_deep_sea_vent_clone_AY251064	84.72	1270	187	3	82	1348	68	1333	0	963
Japanese_acid_spring_clone_AB600329.1	Bplasma_DQ303253	84.21	1349	204	5	3	1348	3	1345	0	954
Japanese_acid_spring_clone_AB600329.1	Aplasma	86.32	1053	137	3	3	1054	1	1047	0	930
Japanese_acid_spring_clone_AB600329.1	Aplasma	87.23	235	30	0	1114	1348	1107	1341	9e-62	228
Japanese_acid_spring_clone_AB600329.1	Deep_sea_vent_clone_DQ451876.1	87.32	986	116	6	71	1054	56	1034	0	922
Japanese_acid_spring_clone_AB600329.1	Deep_sea_vent_clone_DQ451876.1	85.58	215	31	0	1115	1329	1095	1309	2e-47	180
Japanese_acid_spring_clone_AB600329.1	Aciduliprofundum_boonei_T469	84.36	1279	191	5	74	1348	80	1353	0	918
Japanese_acid_spring_clone_AB600329.1	Ferroplasma_acidiphilum_Y	83.22	1353	208	10	3	1348	16	1356	0	829
Japanese_acid_spring_clone_AB600329.1	Thermoplasma_acidophilum_DSM_1728	85.54	1058	143	9	1	1054	4	1055	0	815
Japanese_acid_spring_clone_AB600329.1	Thermoplasma_acidophilum_DSM_1728	87.66	235	29	0	1114	1348	1115	1349	4e-64	236
Japanese_acid_spring_clone_AB600329.1	Picrophilus_torridus_DSM_9790	86.2	913	125	1	428	1340	437	1348	0	803
Japanese_acid_spring_clone_AB600329.1	Picrophilus_torridus_DSM_9790	86.03	365	50	1	1	364	13	377	8e-87	311
Japanese_acid_spring_clone_AB600329.1	Picrophilus_oshimae_strain_KAW2	86.09	913	126	1	428	1340	428	1339	0	795
Japanese_acid_spring_clone_AB600329.1	Picrophilus_oshimae_strain_KAW2	85.67	363	51	1	3	364	6	368	3e-83	299
Japanese_acid_spring_clone_AB600329.1	Ferroplasma_cupricumulans_BH2	85.81	923	126	3	428	1348	428	1347	0	771
Japanese_acid_spring_clone_AB600329.1	Ferroplasma_cupricumulans_BH2	83.1	361	57	3	7	364	10	369	2e-56	210
Japanese_acid_spring_clone_AB600329.1	Acidiplasma_aeolicum	85.81	923	126	3	428	1348	376	1295	0	771
Japanese_acid_spring_clone_AB600329.1	Acidiplasma_aeolicum	83.75	283	46	0	82	364	35	317	3e-52	196
Japanese_acid_spring_clone_AB600329.1	Ferroplasma_thermophilum_strainL1	85.25	929	126	8	428	1348	407	1332	0	698
Japanese_acid_spring_clone_AB600329.1	Ferroplasma_thermophilum_strainL1	82.9	345	56	2	22	364	5	348	5e-54	202
Japanese_acid_spring_clone_AB600329.1	Ferroplasma_acidarmanus	85.02	781	103	8	574	1348	50	822	1e-165	573
Japanese_acid_spring_clone_AB600329.1	U-contaminated_subsurface_clone_HM187550.1	82.76	615	103	3	437	1049	426	1039	6e-100	355
Japanese_acid_spring_clone_AB600329.1	U-contaminated_subsurface_clone_HM187550.1	87.05	224	29	0	1117	1340	1109	1332	1e-57	214
Japanese_acid_spring_clone_AB600329.1	U-contaminated_subsurface_clone_HM187550.1	82.06	262	45	2	79	339	72	332	2e-32	131
Japanese_acid_spring_clone_AB600329.1	A_fulgidus_VC-16	83.78	296	48	0	621	916	639	934	3e-55	206
Japanese_acid_spring_clone_AB600329.1	A_fulgidus_VC-16	83.91	174	28	0	192	365	213	386	4e-30	123
Japanese_acid_spring_clone_AB600339.1	Japanese_acid_spring_clone_AB600339.1	100	1348	0	0	1	1348	1	1348	0	2672
Japanese_acid_spring_clone_AB600339.1	Japanese_acid_spring_clone_AB600336.1	95.33	1349	62	1	1	1348	1	1349	0	2167
Japanese_acid_spring_clone_AB600339.1	Iplasma	95.38	1343	61	1	3	1344	34	1376	0	2163
Japanese_acid_spring_clone_AB600339.1	Japanese_acid_spring_clone_AB600329.1	94.8	1346	70	0	3	1348	3	1348	0	2113
Japanese_acid_spring_clone_AB600339.1	Taiwanese_acid_spring_clone_FJ797335.1	94.79	1306	68	0	26	1331	4	1309	0	2050
Japanese_acid_spring_clone_AB600339.1	Japanese_acid_spring_clone_AB600331.1	92.5	1346	101	0	3	1348	3	1348	0	1867
Japanese_acid_spring_clone_AB600339.1	Thermogymnomonas_acidicola	85.42	1337	186	7	14	1348	1	1330	0	1053
Japanese_acid_spring_clone_AB600339.1	Indian_Ridge_deep_sea_vent_clone_AY251064	85.76	1271	172	7	82	1348	68	1333	0	1033
Japanese_acid_spring_clone_AB600339.1	Rio_Tinto_clone_EU370308.1	84.71	1347	199	4	3	1348	3	1343	0	1011
Japanese_acid_spring_clone_AB600339.1	La_Zarza-Perrunal_AMD_clone_HM745447.1	84.57	1348	200	5	3	1348	1	1342	0	989
Japanese_acid_spring_clone_AB600339.1	Thermoplasma_volcanium_GSS1	84.78	1347	192	10	7	1348	10	1348	0	971
Japanese_acid_spring_clone_AB600339.1	Aciduliprofundum_boonei_T469	85.02	1275	182	7	78	1348	84	1353	0	961
Japanese_acid_spring_clone_AB600339.1	Dplasma_AS4	84.06	1349	208	4	1	1348	2	1344	0	952
Japanese_acid_spring_clone_AB600339.1	Eplasma	85.23	1151	162	5	199	1348	223	1366	0	900
Japanese_acid_spring_clone_AB600339.1	Aplasma	86.16	1055	135	7	3	1054	1	1047	0	886
Japanese_acid_spring_clone_AB600339.1	Aplasma	85.96	235	33	0	1114	1348	1107	1341	1e-54	204
Japanese_acid_spring_clone_AB600339.1	Deep_sea_vent_clone_DQ451876.1	86.81	978	120	7	79	1054	64	1034	0	864
Japanese_acid_spring_clone_AB600339.1	Deep_sea_vent_clone_DQ451876.1	84.65	215	33	0	1115	1329	1095	1309	1e-42	165
Japanese_acid_spring_clone_AB600339.1	Bplasma_DQ303253	83.75	1354	205	11	1	1348	1	1345	0	860
Japanese_acid_spring_clone_AB600339.1	Thermoplasma_acidophilum_DSM_1728	86.03	1052	137	10	7	1054	10	1055	0	841
Japanese_acid_spring_clone_AB600339.1	Thermoplasma_acidophilum_DSM_1728	85.11	235	35	0	1114	1348	1115	1349	8e-50	188
Japanese_acid_spring_clone_AB600339.1	Cplasma_SAWT391	85.7	1049	137	8	11	1054	35	1075	0	837
Japanese_acid_spring_clone_AB600339.1	Cplasma_SAWT391	84.26	235	37	0	1114	1348	1135	1369	5e-45	172
Japanese_acid_spring_clone_AB600339.1	Gplasma	87.54	859	95	5	199	1054	178	1027	0	829
Japanese_acid_spring_clone_AB600339.1	Gplasma	87.98	233	28	0	1112	1344	1085	1317	2e-65	240
Japanese_acid_spring_clone_AB600339.1	Ferroplasma_cupricumulans_BH2	85.47	1053	139	10	7	1054	10	1053	0	803
Japanese_acid_spring_clone_AB600339.1	Ferroplasma_cupricumulans_BH2	84.62	234	36	0	1115	1348	1114	1347	7e-47	178
Japanese_acid_spring_clone_AB600339.1	Acidiplasma_aeolicum	85.74	975	129	7	82	1054	35	1001	0	781
Japanese_acid_spring_clone_AB600339.1	Acidiplasma_aeolicum	84.62	234	36	0	1115	1348	1062	1295	7e-47	178
Japanese_acid_spring_clone_AB600339.1	Ferroplasma_thermophilum_strainL1	85.31	1035	137	11	26	1054	9	1034	0	767
Japanese_acid_spring_clone_AB600339.1	Ferroplasma_thermophilum_strainL1	83.26	215	34	1	1136	1348	1118	1332	1e-33	135
Japanese_acid_spring_clone_AB600339.1	Ferroplasma_acidiphilum_Y	84.55	1055	152	7	3	1054	16	1062	0	759
Japanese_acid_spring_clone_AB600339.1	Ferroplasma_acidiphilum_Y	83.83	235	38	0	1114	1348	1122	1356	1e-42	165
Japanese_acid_spring_clone_AB600339.1	Picrophilus_torridus_DSM_9790	85.64	919	127	4	428	1344	437	1352	0	745
Japanese_acid_spring_clone_AB600339.1	Picrophilus_torridus_DSM_9790	88.49	365	37	5	3	364	15	377	9e-99	351
Japanese_acid_spring_clone_AB600339.1	Picrophilus_oshimae_strain_KAW2	85.53	919	128	4	428	1344	428	1343	0	737
Japanese_acid_spring_clone_AB600339.1	Picrophilus_oshimae_strain_KAW2	88.28	367	38	5	1	364	4	368	1e-97	347
Japanese_acid_spring_clone_AB600339.1	Ferroplasma_acidarmanus	88.41	483	50	5	574	1054	50	528	1e-137	480
Japanese_acid_spring_clone_AB600339.1	Ferroplasma_acidarmanus	83.83	235	38	0	1114	1348	588	822	1e-42	165
Japanese_acid_spring_clone_AB600339.1	U-contaminated_subsurface_clone_HM187550.1	85.37	492	70	2	437	926	426	917	4e-110	389
Japanese_acid_spring_clone_AB600339.1	U-contaminated_subsurface_clone_HM187550.1	89.43	227	24	0	1117	1343	1109	1335	3e-71	260
Japanese_acid_spring_clone_AB600339.1	U-contaminated_subsurface_clone_HM187550.1	84.18	158	25	0	182	339	175	332	9e-28	115
Japanese_acid_spring_clone_AB600339.1	A_fulgidus_VC-16	81.66	469	83	3	450	916	467	934	1e-60	224
Japanese_acid_spring_clone_AB600339.1	A_fulgidus_VC-16	85.06	174	26	0	192	365	213	386	6e-35	139
Japanese_acid_spring_clone_AB600336.1	Japanese_acid_spring_clone_AB600336.1	100	1349	0	0	1	1349	1	1349	0	2674
Japanese_acid_spring_clone_AB600336.1	Iplasma	99.93	1343	1	0	3	1345	34	1376	0	2654
Japanese_acid_spring_clone_AB600336.1	Japanese_acid_spring_clone_AB600339.1	95.33	1349	62	1	1	1349	1	1348	0	2167
Japanese_acid_spring_clone_AB600336.1	Japanese_acid_spring_clone_AB600329.1	93.54	1347	86	1	3	1349	3	1348	0	1972
Japanese_acid_spring_clone_AB600336.1	Taiwanese_acid_spring_clone_FJ797335.1	93.66	1310	82	1	23	1332	1	1309	0	1931
Japanese_acid_spring_clone_AB600336.1	Japanese_acid_spring_clone_AB600331.1	91.77	1348	108	3	3	1349	3	1348	0	1768
Japanese_acid_spring_clone_AB600336.1	Rio_Tinto_clone_EU370308.1	84.38	1351	197	9	3	1349	3	1343	0	944
Japanese_acid_spring_clone_AB600336.1	Indian_Ridge_deep_sea_vent_clone_AY251064	84.71	1275	179	7	82	1349	68	1333	0	944
Japanese_acid_spring_clone_AB600336.1	Thermogymnomonas_acidicola	84.1	1340	199	8	14	1349	1	1330	0	916
Japanese_acid_spring_clone_AB600336.1	Picrophilus_torridus_DSM_9790	83.63	1344	213	5	3	1345	15	1352	0	884
Japanese_acid_spring_clone_AB600336.1	Thermoplasma_acidophilum_DSM_1728	84.3	1350	195	15	7	1349	10	1349	0	880
Japanese_acid_spring_clone_AB600336.1	Picrophilus_oshimae_strain_KAW2	83.51	1346	215	5	1	1345	4	1343	0	872
Japanese_acid_spring_clone_AB600336.1	Deep_sea_vent_clone_DQ451876.1	85.52	1036	142	6	22	1055	5	1034	0	821
Japanese_acid_spring_clone_AB600336.1	Deep_sea_vent_clone_DQ451876.1	83.72	215	35	0	1116	1330	1095	1309	7e-38	149
Japanese_acid_spring_clone_AB600336.1	Cplasma_SAWT391	84.5	1161	166	9	194	1349	218	1369	0	813
Japanese_acid_spring_clone_AB600336.1	La_Zarza-Perrunal_AMD_clone_HM745447.1	85.34	1057	144	8	3	1056	1	1049	0	809
Japanese_acid_spring_clone_AB600336.1	La_Zarza-Perrunal_AMD_clone_HM745447.1	84.65	254	39	0	1096	1349	1089	1342	1e-51	194
Japanese_acid_spring_clone_AB600336.1	Thermoplasma_volcanium_GSS1	85.57	1053	140	11	7	1055	10	1054	0	797
Japanese_acid_spring_clone_AB600336.1	Thermoplasma_volcanium_GSS1	84.26	235	37	0	1115	1349	1114	1348	5e-45	172
Japanese_acid_spring_clone_AB600336.1	Aplasma	84.91	1054	151	5	3	1055	1	1047	0	795
Japanese_acid_spring_clone_AB600336.1	Aplasma	84.26	235	37	0	1115	1349	1107	1341	5e-45	172
Japanese_acid_spring_clone_AB600336.1	Dplasma_AS4	84.97	1058	149	7	1	1056	2	1051	0	793
Japanese_acid_spring_clone_AB600336.1	Dplasma_AS4	84.25	254	40	0	1096	1349	1091	1344	8e-50	188
Japanese_acid_spring_clone_AB600336.1	Gplasma	86.71	865	103	4	194	1055	172	1027	0	787
Japanese_acid_spring_clone_AB600336.1	Gplasma	85.84	233	33	0	1113	1345	1085	1317	2e-53	200
Japanese_acid_spring_clone_AB600336.1	Bplasma_DQ303253	82.88	1355	216	11	1	1349	1	1345	0	769
Japanese_acid_spring_clone_AB600336.1	Eplasma	83.39	1156	186	3	194	1349	217	1366	0	751
Japanese_acid_spring_clone_AB600336.1	Aciduliprofundum_boonei_T469	88.33	720	80	2	207	926	212	927	0	749
Japanese_acid_spring_clone_AB600336.1	Aciduliprofundum_boonei_T469	84.04	376	52	3	978	1349	982	1353	4e-70	256
Japanese_acid_spring_clone_AB600336.1	Ferroplasma_cupricumulans_BH2	84.24	1053	153	9	7	1055	10	1053	0	708
Japanese_acid_spring_clone_AB600336.1	Ferroplasma_cupricumulans_BH2	84.62	234	36	0	1116	1349	1114	1347	7e-47	178
Japanese_acid_spring_clone_AB600336.1	Acidiplasma_aeolicum	85.37	875	120	5	182	1055	134	1001	0	686
Japanese_acid_spring_clone_AB600336.1	Acidiplasma_aeolicum	84.62	234	36	0	1116	1349	1062	1295	7e-47	178
Japanese_acid_spring_clone_AB600336.1	Ferroplasma_thermophilum_strainL1	84.02	1039	152	10	22	1055	5	1034	0	672
Japanese_acid_spring_clone_AB600336.1	Ferroplasma_thermophilum_strainL1	83.26	215	34	1	1137	1349	1118	1332	1e-33	135
Japanese_acid_spring_clone_AB600336.1	Ferroplasma_acidiphilum_Y	83.14	1056	166	8	3	1055	16	1062	0	634
Japanese_acid_spring_clone_AB600336.1	Ferroplasma_acidiphilum_Y	83.83	235	38	0	1115	1349	1122	1356	1e-42	165
Japanese_acid_spring_clone_AB600336.1	U-contaminated_subsurface_clone_HM187550.1	86.15	491	66	2	438	926	426	916	5e-119	418
Japanese_acid_spring_clone_AB600336.1	U-contaminated_subsurface_clone_HM187550.1	88.11	227	27	0	1118	1344	1109	1335	4e-64	236
Japanese_acid_spring_clone_AB600336.1	U-contaminated_subsurface_clone_HM187550.1	80.9	267	50	1	74	340	67	332	2e-28	117
Japanese_acid_spring_clone_AB600336.1	Ferroplasma_acidarmanus	85.27	482	67	3	575	1055	50	528	6e-106	375
Japanese_acid_spring_clone_AB600336.1	Ferroplasma_acidarmanus	83.83	235	38	0	1115	1349	588	822	1e-42	165
Japanese_acid_spring_clone_AB600336.1	A_fulgidus_VC-16	82.52	469	79	3	451	917	467	934	4e-70	256
Japanese_acid_spring_clone_AB600336.1	A_fulgidus_VC-16	84.38	160	25	0	207	366	227	386	6e-29	119
Japanese_acid_spring_clone_AB600331.1	Japanese_acid_spring_clone_AB600331.1	100	1348	0	0	1	1348	1	1348	0	2672
Japanese_acid_spring_clone_AB600331.1	Japanese_acid_spring_clone_AB600329.1	93.1	1348	93	0	1	1348	1	1348	0	1935
Japanese_acid_spring_clone_AB600331.1	Taiwanese_acid_spring_clone_FJ797335.1	93.05	1309	91	0	23	1331	1	1309	0	1873
Japanese_acid_spring_clone_AB600331.1	Japanese_acid_spring_clone_AB600339.1	92.5	1346	101	0	3	1348	3	1348	0	1867
Japanese_acid_spring_clone_AB600331.1	Japanese_acid_spring_clone_AB600336.1	91.77	1348	108	3	3	1348	3	1349	0	1768
Japanese_acid_spring_clone_AB600331.1	Iplasma	91.75	1346	108	3	1	1344	32	1376	0	1764
Japanese_acid_spring_clone_AB600331.1	Thermogymnomonas_acidicola	87.13	1336	165	3	14	1348	1	1330	0	1269
Japanese_acid_spring_clone_AB600331.1	Indian_Ridge_deep_sea_vent_clone_AY251064	86.62	1278	164	3	74	1348	60	1333	0	1162
Japanese_acid_spring_clone_AB600331.1	Aciduliprofundum_boonei_T469	86.43	1282	159	7	74	1348	80	1353	0	1122
Japanese_acid_spring_clone_AB600331.1	Rio_Tinto_clone_EU370308.1	84.95	1349	196	4	1	1348	1	1343	0	1039
Japanese_acid_spring_clone_AB600331.1	La_Zarza-Perrunal_AMD_clone_HM745447.1	85.03	1349	192	7	3	1348	1	1342	0	1023
Japanese_acid_spring_clone_AB600331.1	Thermoplasma_volcanium_GSS1	85.24	1355	183	12	1	1348	4	1348	0	1015
Japanese_acid_spring_clone_AB600331.1	Cplasma_SAWT391	84.91	1352	192	8	1	1348	26	1369	0	1007
Japanese_acid_spring_clone_AB600331.1	Dplasma_AS4	84.57	1348	199	6	3	1348	4	1344	0	989
Japanese_acid_spring_clone_AB600331.1	Thermoplasma_acidophilum_DSM_1728	84.63	1353	196	10	1	1348	4	1349	0	957
Japanese_acid_spring_clone_AB600331.1	Eplasma	84.11	1353	199	8	1	1348	25	1366	0	930
Japanese_acid_spring_clone_AB600331.1	Aplasma	85.31	1048	147	3	3	1049	1	1042	0	841
Japanese_acid_spring_clone_AB600331.1	Aplasma	88.54	253	29	0	1096	1348	1089	1341	7e-75	272
Japanese_acid_spring_clone_AB600331.1	Deep_sea_vent_clone_DQ451876.1	85.45	1031	141	6	22	1049	5	1029	0	813
Japanese_acid_spring_clone_AB600331.1	Deep_sea_vent_clone_DQ451876.1	87.5	232	29	0	1098	1329	1078	1309	2e-62	230
Japanese_acid_spring_clone_AB600331.1	Gplasma	85.38	1033	133	9	23	1049	2	1022	0	797
Japanese_acid_spring_clone_AB600331.1	Gplasma	89.04	228	25	0	1117	1344	1090	1317	2e-69	254
Japanese_acid_spring_clone_AB600331.1	Bplasma_DQ303253	84.05	1053	153	8	3	1049	3	1046	0	706
Japanese_acid_spring_clone_AB600331.1	Bplasma_DQ303253	88.93	253	28	0	1096	1348	1093	1345	3e-77	280
Japanese_acid_spring_clone_AB600331.1	U-contaminated_subsurface_clone_HM187550.1	84.97	918	129	7	432	1343	421	1335	0	674
Japanese_acid_spring_clone_AB600331.1	U-contaminated_subsurface_clone_HM187550.1	82.44	262	46	0	78	339	71	332	1e-39	155
Japanese_acid_spring_clone_AB600331.1	Ferroplasma_acidiphilum_Y	83.25	1051	163	6	3	1049	16	1057	0	662
Japanese_acid_spring_clone_AB600331.1	Ferroplasma_acidiphilum_Y	87.2	250	32	0	1099	1348	1107	1356	6e-66	242
Japanese_acid_spring_clone_AB600331.1	Picrophilus_torridus_DSM_9790	87.14	622	79	1	428	1049	437	1057	6e-171	591
Japanese_acid_spring_clone_AB600331.1	Picrophilus_torridus_DSM_9790	85.92	355	49	1	1	354	13	367	3e-83	299
Japanese_acid_spring_clone_AB600331.1	Picrophilus_torridus_DSM_9790	87.85	247	30	0	1098	1344	1106	1352	6e-69	252
Japanese_acid_spring_clone_AB600331.1	Picrophilus_oshimae_strain_KAW2	86.98	622	80	1	428	1049	428	1048	1e-168	583
Japanese_acid_spring_clone_AB600331.1	Picrophilus_oshimae_strain_KAW2	85.55	353	50	1	3	354	6	358	1e-79	287
Japanese_acid_spring_clone_AB600331.1	Picrophilus_oshimae_strain_KAW2	87.85	247	30	0	1098	1344	1097	1343	6e-69	252
Japanese_acid_spring_clone_AB600331.1	Ferroplasma_cupricumulans_BH2	86.56	625	77	3	428	1049	428	1048	8e-161	557
Japanese_acid_spring_clone_AB600331.1	Ferroplasma_cupricumulans_BH2	88.36	232	27	0	1117	1348	1116	1347	4e-67	246
Japanese_acid_spring_clone_AB600331.1	Ferroplasma_cupricumulans_BH2	83.81	352	55	2	7	356	10	361	2e-62	230
Japanese_acid_spring_clone_AB600331.1	Acidiplasma_aeolicum	86.56	625	77	3	428	1049	376	996	8e-161	557
Japanese_acid_spring_clone_AB600331.1	Acidiplasma_aeolicum	88.36	232	27	0	1117	1348	1064	1295	4e-67	246
Japanese_acid_spring_clone_AB600331.1	Acidiplasma_aeolicum	84.36	275	43	0	82	356	35	309	1e-54	204
Japanese_acid_spring_clone_AB600331.1	Ferroplasma_thermophilum_strainL1	86.28	627	77	5	428	1049	407	1029	2e-152	529
Japanese_acid_spring_clone_AB600331.1	Ferroplasma_thermophilum_strainL1	83.63	336	54	1	22	356	5	340	6e-60	222
Japanese_acid_spring_clone_AB600331.1	Ferroplasma_thermophilum_strainL1	87.44	215	25	1	1136	1348	1118	1332	3e-55	206
Japanese_acid_spring_clone_AB600331.1	Ferroplasma_acidarmanus	85.77	485	59	5	569	1049	45	523	4e-110	389
Japanese_acid_spring_clone_AB600331.1	Ferroplasma_acidarmanus	87.2	250	32	0	1099	1348	573	822	6e-66	242
Japanese_acid_spring_clone_AB600331.1	A_fulgidus_VC-16	81.78	505	89	3	433	935	450	953	1e-67	248
Japanese_acid_spring_clone_AB600331.1	A_fulgidus_VC-16	81.91	282	46	2	74	352	94	373	1e-36	145
Rio_Tinto_clone_EU370308.1	Rio_Tinto_clone_EU370308.1	100	1440	0	0	1	1440	1	1440	0	2855
Rio_Tinto_clone_EU370308.1	La_Zarza-Perrunal_AMD_clone_HM745447.1	98.39	1433	22	1	3	1434	1	1433	0	2650
Rio_Tinto_clone_EU370308.1	Dplasma_AS4	97.55	1431	33	2	3	1432	4	1433	0	2555
Rio_Tinto_clone_EU370308.1	Aplasma	94.3	1422	69	3	3	1418	1	1416	0	2171
Rio_Tinto_clone_EU370308.1	Bplasma_DQ303253	93.49	1444	84	7	3	1440	3	1442	0	2068
Rio_Tinto_clone_EU370308.1	Cplasma_SAWT391	92.75	1420	100	3	1	1418	26	1444	0	1974
Rio_Tinto_clone_EU370308.1	Thermogymnomonas_acidicola	92.22	1427	111	0	14	1440	1	1427	0	1949
Rio_Tinto_clone_EU370308.1	Gplasma	92.69	1354	94	2	22	1373	1	1351	0	1889
Rio_Tinto_clone_EU370308.1	Eplasma	91	1445	119	6	1	1440	25	1463	0	1796
Rio_Tinto_clone_EU370308.1	Thermoplasma_volcanium_GSS1	90.46	1446	127	4	1	1440	4	1444	0	1754
Rio_Tinto_clone_EU370308.1	Picrophilus_torridus_DSM_9790	90.68	1437	129	5	1	1434	13	1447	0	1746
Rio_Tinto_clone_EU370308.1	Deep_sea_vent_clone_DQ451876.1	91.88	1306	104	2	23	1326	6	1311	0	1733
Rio_Tinto_clone_EU370308.1	Picrophilus_oshimae_strain_KAW2	90.52	1435	131	5	3	1434	6	1438	0	1727
Rio_Tinto_clone_EU370308.1	Thermoplasma_acidophilum_DSM_1728	90.23	1443	137	3	1	1440	4	1445	0	1721
Rio_Tinto_clone_EU370308.1	Ferroplasma_cupricumulans_BH2	88.09	1436	168	3	7	1440	10	1444	0	1467
Rio_Tinto_clone_EU370308.1	Ferroplasma_acidiphilum_Y	87.84	1439	173	2	3	1440	16	1453	0	1457
Rio_Tinto_clone_EU370308.1	Acidiplasma_aeolicum	90.1	1192	116	2	181	1371	133	1323	0	1411
Rio_Tinto_clone_EU370308.1	Ferroplasma_thermophilum_strainL1	87.86	1425	165	7	23	1440	6	1429	0	1400
Rio_Tinto_clone_EU370308.1	Japanese_acid_spring_clone_AB600329.1	85.64	1351	183	7	1	1343	1	1348	0	1092
Rio_Tinto_clone_EU370308.1	Taiwanese_acid_spring_clone_FJ797335.1	85.65	1310	177	7	23	1324	1	1307	0	1059
Rio_Tinto_clone_EU370308.1	Japanese_acid_spring_clone_AB600331.1	84.95	1349	196	4	1	1343	1	1348	0	1039
Rio_Tinto_clone_EU370308.1	Japanese_acid_spring_clone_AB600339.1	84.71	1347	199	4	3	1343	3	1348	0	1011
Rio_Tinto_clone_EU370308.1	Iplasma	84.44	1382	201	9	1	1372	32	1409	0	973
Rio_Tinto_clone_EU370308.1	Japanese_acid_spring_clone_AB600336.1	84.38	1351	197	9	3	1343	3	1349	0	944
Rio_Tinto_clone_EU370308.1	Ferroplasma_acidarmanus	89.7	806	78	5	565	1368	45	847	0	904
Rio_Tinto_clone_EU370308.1	Indian_Ridge_deep_sea_vent_clone_AY251064	84.3	1032	153	6	23	1046	6	1036	0	720
Rio_Tinto_clone_EU370308.1	Indian_Ridge_deep_sea_vent_clone_AY251064	89.47	266	28	0	1090	1355	1080	1345	5e-85	305
Rio_Tinto_clone_EU370308.1	Aciduliprofundum_boonei_T469	85.07	871	123	4	182	1046	187	1056	0	670
Rio_Tinto_clone_EU370308.1	Aciduliprofundum_boonei_T469	90.98	266	24	0	1090	1355	1100	1365	1e-94	337
Rio_Tinto_clone_EU370308.1	U-contaminated_subsurface_clone_HM187550.1	84.09	465	72	2	582	1044	575	1039	3e-89	319
Rio_Tinto_clone_EU370308.1	U-contaminated_subsurface_clone_HM187550.1	86.78	227	30	0	1112	1338	1109	1335	6e-57	212
Rio_Tinto_clone_EU370308.1	U-contaminated_subsurface_clone_HM187550.1	81.78	258	47	0	83	340	75	332	7e-35	139
Rio_Tinto_clone_EU370308.1	U-contaminated_subsurface_clone_HM187550.1	86.73	113	15	0	409	521	402	514	1e-24	105
Rio_Tinto_clone_EU370308.1	A_fulgidus_VC-16	82.85	309	53	0	617	925	639	947	5e-51	192
Rio_Tinto_clone_EU370308.1	A_fulgidus_VC-16	82.42	256	44	1	1101	1355	1126	1381	4e-36	143
Rio_Tinto_clone_EU370308.1	A_fulgidus_VC-16	92.47	93	7	0	261	353	281	373	7e-32	129
Thermogymnomonas_acidicola	Thermogymnomonas_acidicola	100	1438	0	0	1	1438	1	1438	0	2809
Thermogymnomonas_acidicola	Aplasma	92.6	1405	104	0	1	1405	12	1416	0	1927
Thermogymnomonas_acidicola	Rio_Tinto_clone_EU370308.1	92.22	1427	111	0	1	1427	14	1440	0	1915
Thermogymnomonas_acidicola	Bplasma_DQ303253	92.16	1429	110	2	1	1427	14	1442	0	1895
Thermogymnomonas_acidicola	La_Zarza-Perrunal_AMD_clone_HM745447.1	92.12	1422	111	1	1	1421	12	1433	0	1889
Thermogymnomonas_acidicola	Cplasma_SAWT391	92.04	1407	110	2	1	1405	38	1444	0	1852
Thermogymnomonas_acidicola	Dplasma_AS4	91.64	1411	116	2	10	1419	24	1433	0	1822
Thermogymnomonas_acidicola	Picrophilus_torridus_DSM_9790	90.97	1439	129	1	1	1438	26	1464	0	1780
Thermogymnomonas_acidicola	Picrophilus_oshimae_strain_KAW2	90.96	1438	129	1	2	1438	18	1455	0	1778
Thermogymnomonas_acidicola	Eplasma	90.89	1438	130	1	1	1438	38	1474	0	1770
Thermogymnomonas_acidicola	Thermoplasma_acidophilum_DSM_1728	90.78	1443	125	4	1	1438	17	1456	0	1740
Thermogymnomonas_acidicola	Thermoplasma_volcanium_GSS1	90.57	1442	129	3	1	1438	17	1455	0	1731
Thermogymnomonas_acidicola	Gplasma	90.67	1351	125	1	10	1360	2	1351	0	1637
Thermogymnomonas_acidicola	Deep_sea_vent_clone_DQ451876.1	91.15	1311	114	2	5	1313	1	1311	0	1629
Thermogymnomonas_acidicola	Ferroplasma_cupricumulans_BH2	86.74	1425	189	0	3	1427	20	1444	0	1300
Thermogymnomonas_acidicola	Japanese_acid_spring_clone_AB600331.1	87.13	1336	165	3	1	1330	14	1348	0	1243
Thermogymnomonas_acidicola	Acidiplasma_aeolicum	88.57	1172	134	0	187	1358	152	1323	0	1235
Thermogymnomonas_acidicola	Ferroplasma_thermophilum_strainL1	86.42	1429	188	5	5	1427	1	1429	0	1231
Thermogymnomonas_acidicola	Ferroplasma_acidiphilum_Y	85.98	1427	200	0	1	1427	27	1453	0	1225
Thermogymnomonas_acidicola	Indian_Ridge_deep_sea_vent_clone_AY251064	86.03	1346	177	7	6	1342	2	1345	0	1104
Thermogymnomonas_acidicola	Aciduliprofundum_boonei_T469	84.87	1447	209	5	1	1438	15	1460	0	1076
Thermogymnomonas_acidicola	Japanese_acid_spring_clone_AB600329.1	85.4	1336	188	3	1	1330	14	1348	0	1061
Thermogymnomonas_acidicola	Japanese_acid_spring_clone_AB600339.1	85.42	1337	186	7	1	1330	14	1348	0	1043
Thermogymnomonas_acidicola	Taiwanese_acid_spring_clone_FJ797335.1	85.24	1308	186	3	10	1311	1	1307	0	1021
Thermogymnomonas_acidicola	Iplasma	84.22	1369	202	8	1	1359	45	1409	0	932
Thermogymnomonas_acidicola	Japanese_acid_spring_clone_AB600336.1	84.1	1340	199	8	1	1330	14	1349	0	898
Thermogymnomonas_acidicola	Ferroplasma_acidarmanus	87.95	805	94	3	552	1355	45	847	0	781
Thermogymnomonas_acidicola	U-contaminated_subsurface_clone_HM187550.1	82.44	934	160	4	396	1325	402	1335	4e-144	502
Thermogymnomonas_acidicola	A_fulgidus_VC-16	84.14	309	49	0	604	912	639	947	1e-57	214
Thermogymnomonas_acidicola	A_fulgidus_VC-16	82.46	268	46	1	1076	1342	1114	1381	2e-38	151
Thermogymnomonas_acidicola	A_fulgidus_VC-16	92.47	93	7	0	248	340	281	373	7e-32	129
Aciduliprofundum_boonei_T469	Aciduliprofundum_boonei_T469	100	1473	0	0	1	1473	1	1473	0	2920
Aciduliprofundum_boonei_T469	Indian_Ridge_deep_sea_vent_clone_AY251064	97.73	1409	30	2	19	1427	1	1407	0	2524
Aciduliprofundum_boonei_T469	Japanese_acid_spring_clone_AB600331.1	86.43	1282	159	7	80	1353	74	1348	0	1122
Aciduliprofundum_boonei_T469	Thermogymnomonas_acidicola	84.87	1447	209	5	15	1460	1	1438	0	1102
Aciduliprofundum_boonei_T469	Thermoplasma_acidophilum_DSM_1728	84.09	1477	221	8	1	1473	3	1469	0	1013
Aciduliprofundum_boonei_T469	Thermoplasma_volcanium_GSS1	84.01	1476	223	7	1	1473	3	1468	0	1011
Aciduliprofundum_boonei_T469	Picrophilus_torridus_DSM_9790	84.21	1368	202	5	1	1365	12	1368	0	977
Aciduliprofundum_boonei_T469	Japanese_acid_spring_clone_AB600339.1	85.02	1275	182	7	84	1353	78	1348	0	961
Aciduliprofundum_boonei_T469	Picrophilus_oshimae_strain_KAW2	83.45	1474	229	6	4	1473	6	1468	0	957
Aciduliprofundum_boonei_T469	Aplasma	84.11	1366	200	8	4	1365	1	1353	0	942
Aciduliprofundum_boonei_T469	Cplasma_SAWT391	85.34	1180	164	6	189	1365	208	1381	0	926
Aciduliprofundum_boonei_T469	Japanese_acid_spring_clone_AB600329.1	84.36	1279	191	5	80	1353	74	1348	0	918
Aciduliprofundum_boonei_T469	Taiwanese_acid_spring_clone_FJ797335.1	84.39	1262	188	5	80	1336	52	1309	0	908
Aciduliprofundum_boonei_T469	Bplasma_DQ303253	84.18	1182	178	6	187	1365	182	1357	0	819
Aciduliprofundum_boonei_T469	Iplasma	88.33	720	80	2	212	927	238	957	0	749
Aciduliprofundum_boonei_T469	Iplasma	84.18	392	54	3	982	1369	1009	1396	7e-75	272
Aciduliprofundum_boonei_T469	Iplasma	96.43	56	2	0	1418	1473	1444	1499	9e-22	95.6
Aciduliprofundum_boonei_T469	Japanese_acid_spring_clone_AB600336.1	88.33	720	80	2	212	927	207	926	0	749
Aciduliprofundum_boonei_T469	Japanese_acid_spring_clone_AB600336.1	84.04	376	52	3	982	1353	978	1349	4e-70	256
Aciduliprofundum_boonei_T469	U-contaminated_subsurface_clone_HM187550.1	83.43	1165	185	5	188	1348	175	1335	0	745
Aciduliprofundum_boonei_T469	A_fulgidus_VC-16	82.28	1383	219	12	4	1366	6	1382	0	731
Aciduliprofundum_boonei_T469	Deep_sea_vent_clone_DQ451876.1	85.96	869	116	4	187	1054	166	1029	0	728
Aciduliprofundum_boonei_T469	Deep_sea_vent_clone_DQ451876.1	87.18	234	30	0	1101	1334	1076	1309	4e-61	226
Aciduliprofundum_boonei_T469	Gplasma	84.35	984	142	6	76	1056	50	1024	0	694
Aciduliprofundum_boonei_T469	Gplasma	90.28	247	24	0	1119	1365	1087	1333	3e-83	299
Aciduliprofundum_boonei_T469	Rio_Tinto_clone_EU370308.1	85.07	871	123	4	187	1056	182	1046	0	670
Aciduliprofundum_boonei_T469	Rio_Tinto_clone_EU370308.1	90.98	266	24	0	1100	1365	1090	1355	1e-94	337
Aciduliprofundum_boonei_T469	La_Zarza-Perrunal_AMD_clone_HM745447.1	83.43	1056	161	7	4	1056	1	1045	0	664
Aciduliprofundum_boonei_T469	La_Zarza-Perrunal_AMD_clone_HM745447.1	89.85	266	27	0	1100	1365	1089	1354	2e-87	313
Aciduliprofundum_boonei_T469	Dplasma_AS4	83.81	970	150	4	88	1056	84	1047	0	652
Aciduliprofundum_boonei_T469	Dplasma_AS4	89.3	271	29	0	1100	1370	1091	1361	3e-86	309
Aciduliprofundum_boonei_T469	Eplasma	84.05	859	130	4	199	1056	217	1069	6e-171	591
Aciduliprofundum_boonei_T469	Eplasma	88.98	372	40	1	1103	1473	1116	1487	8e-115	404
Aciduliprofundum_boonei_T469	Ferroplasma_acidiphilum_Y	82.82	850	141	2	205	1054	213	1057	3e-151	525
Aciduliprofundum_boonei_T469	Ferroplasma_acidiphilum_Y	89.1	266	29	0	1104	1369	1107	1372	1e-82	297
Aciduliprofundum_boonei_T469	Ferroplasma_cupricumulans_BH2	82.83	856	142	2	199	1054	198	1048	5e-150	521
Aciduliprofundum_boonei_T469	Ferroplasma_cupricumulans_BH2	89.22	269	29	0	1101	1369	1095	1363	2e-84	303
Aciduliprofundum_boonei_T469	Acidiplasma_aeolicum	82.83	856	142	2	199	1054	146	996	5e-150	521
Aciduliprofundum_boonei_T469	Acidiplasma_aeolicum	89.22	269	29	0	1101	1369	1043	1311	2e-84	303
Aciduliprofundum_boonei_T469	Ferroplasma_thermophilum_strainL1	82.63	858	142	4	199	1054	177	1029	1e-141	494
Aciduliprofundum_boonei_T469	Ferroplasma_thermophilum_strainL1	87.91	273	29	3	1101	1369	1076	1348	1e-70	258
Aciduliprofundum_boonei_T469	Ferroplasma_acidarmanus	84.37	435	61	4	621	1054	95	523	8e-84	301
Aciduliprofundum_boonei_T469	Ferroplasma_acidarmanus	89.1	266	29	0	1104	1369	573	838	1e-82	297
Ferroplasma_acidarmanus	Ferroplasma_acidarmanus	100	849	0	0	1	849	1	849	0	1671
Ferroplasma_acidarmanus	Ferroplasma_acidiphilum_Y	99.29	849	3	3	1	847	534	1381	0	1620
Ferroplasma_acidarmanus	Ferroplasma_cupricumulans_BH2	96.35	849	28	3	1	847	525	1372	0	1417
Ferroplasma_acidarmanus	Acidiplasma_aeolicum	96.35	849	28	3	1	847	473	1320	0	1417
Ferroplasma_acidarmanus	Ferroplasma_thermophilum_strainL1	95.79	855	27	8	1	847	504	1357	0	1352
Ferroplasma_acidarmanus	Picrophilus_torridus_DSM_9790	92.38	800	58	3	50	847	583	1381	0	1082
Ferroplasma_acidarmanus	Picrophilus_oshimae_strain_KAW2	92.25	800	59	3	50	847	574	1372	0	1074
Ferroplasma_acidarmanus	Bplasma_DQ303253	90.11	809	71	7	45	847	565	1370	0	922
Ferroplasma_acidarmanus	Aplasma	90.28	782	65	6	72	847	590	1366	0	914
Ferroplasma_acidarmanus	Rio_Tinto_clone_EU370308.1	89.7	806	78	5	45	847	565	1368	0	904
Ferroplasma_acidarmanus	La_Zarza-Perrunal_AMD_clone_HM745447.1	89.47	807	79	5	45	847	563	1367	0	892
Ferroplasma_acidarmanus	Cplasma_SAWT391	89.93	755	73	3	95	847	641	1394	0	874
Ferroplasma_acidarmanus	Eplasma	89.47	779	79	3	71	847	614	1391	0	874
Ferroplasma_acidarmanus	Thermoplasma_volcanium_GSS1	89.21	806	82	5	45	847	570	1373	0	872
Ferroplasma_acidarmanus	Thermoplasma_acidophilum_DSM_1728	89.1	807	81	5	45	847	571	1374	0	870
Ferroplasma_acidarmanus	Dplasma_AS4	88.9	793	83	5	45	834	566	1356	0	841
Ferroplasma_acidarmanus	Gplasma	88.06	821	95	3	29	847	527	1346	0	831
Ferroplasma_acidarmanus	Thermogymnomonas_acidicola	87.95	805	94	3	45	847	552	1355	0	807
Ferroplasma_acidarmanus	Deep_sea_vent_clone_DQ451876.1	88.16	760	87	3	48	805	553	1311	0	773
Ferroplasma_acidarmanus	Japanese_acid_spring_clone_AB600329.1	85.02	781	103	8	50	822	574	1348	8e-166	573
Ferroplasma_acidarmanus	Taiwanese_acid_spring_clone_FJ797335.1	85.04	762	100	8	50	803	552	1307	1e-161	559
Ferroplasma_acidarmanus	Japanese_acid_spring_clone_AB600339.1	88.41	483	50	5	50	528	574	1054	9e-138	480
Ferroplasma_acidarmanus	Japanese_acid_spring_clone_AB600339.1	83.83	235	38	0	588	822	1114	1348	7e-43	165
Ferroplasma_acidarmanus	Japanese_acid_spring_clone_AB600331.1	85.77	485	59	5	45	523	569	1049	3e-110	389
Ferroplasma_acidarmanus	Japanese_acid_spring_clone_AB600331.1	87.2	250	32	0	573	822	1099	1348	4e-66	242
Ferroplasma_acidarmanus	Iplasma	85.27	482	67	3	50	528	606	1086	4e-106	375
Ferroplasma_acidarmanus	Iplasma	84.13	252	40	0	588	839	1146	1397	3e-48	182
Ferroplasma_acidarmanus	Japanese_acid_spring_clone_AB600336.1	85.27	482	67	3	50	528	575	1055	4e-106	375
Ferroplasma_acidarmanus	Japanese_acid_spring_clone_AB600336.1	83.83	235	38	0	588	822	1115	1349	7e-43	165
Ferroplasma_acidarmanus	Aciduliprofundum_boonei_T469	84.37	435	61	4	95	523	621	1054	5e-84	301
Ferroplasma_acidarmanus	Aciduliprofundum_boonei_T469	89.1	266	29	0	573	838	1104	1369	7e-83	297
Ferroplasma_acidarmanus	Indian_Ridge_deep_sea_vent_clone_AY251064	84.14	435	62	4	95	523	601	1034	1e-81	293
Ferroplasma_acidarmanus	Indian_Ridge_deep_sea_vent_clone_AY251064	87.59	266	33	0	573	838	1084	1349	3e-73	266
Ferroplasma_acidarmanus	U-contaminated_subsurface_clone_HM187550.1	85.86	198	27	1	299	495	815	1012	2e-43	167
Ferroplasma_acidarmanus	U-contaminated_subsurface_clone_HM187550.1	83.7	227	37	0	591	817	1109	1335	2e-40	157
Ferroplasma_acidarmanus	A_fulgidus_VC-16	86.32	117	16	0	719	835	1266	1382	6e-25	105
Ferroplasma_acidarmanus	A_fulgidus_VC-16	85.98	107	15	0	298	404	841	947	1e-22	97.6
Iplasma	Iplasma	100	1503	0	0	1	1503	1	1503	0	2979
Iplasma	Japanese_acid_spring_clone_AB600336.1	99.93	1343	1	0	34	1376	3	1345	0	2654
Iplasma	Japanese_acid_spring_clone_AB600339.1	95.38	1343	61	1	34	1376	3	1344	0	2163
Iplasma	Japanese_acid_spring_clone_AB600329.1	93.66	1341	84	1	32	1372	1	1340	0	1976
Iplasma	Taiwanese_acid_spring_clone_FJ797335.1	93.66	1310	82	1	54	1363	1	1309	0	1931
Iplasma	Japanese_acid_spring_clone_AB600331.1	91.75	1346	108	3	32	1376	1	1344	0	1764
Iplasma	Rio_Tinto_clone_EU370308.1	84.44	1382	201	9	32	1409	1	1372	0	973
Iplasma	Indian_Ridge_deep_sea_vent_clone_AY251064	84.74	1291	181	7	113	1396	68	1349	0	959
Iplasma	Thermogymnomonas_acidicola	84.22	1369	202	8	45	1409	1	1359	0	950
Iplasma	Thermoplasma_acidophilum_DSM_1728	84.06	1481	218	16	29	1501	1	1471	0	942
Iplasma	Picrophilus_torridus_DSM_9790	83.88	1383	216	5	28	1409	9	1385	0	938
Iplasma	Picrophilus_oshimae_strain_KAW2	83.66	1377	218	5	34	1409	6	1376	0	910
Iplasma	Picrophilus_oshimae_strain_KAW2	94.92	59	3	0	1443	1501	1412	1470	4e-21	93.7
Iplasma	Cplasma_SAWT391	83.39	1385	213	12	31	1409	25	1398	0	837
Iplasma	Deep_sea_vent_clone_DQ451876.1	85.62	1036	141	6	53	1086	5	1034	0	829
Iplasma	Deep_sea_vent_clone_DQ451876.1	83.72	215	35	0	1147	1361	1095	1309	7e-38	149
Iplasma	La_Zarza-Perrunal_AMD_clone_HM745447.1	85.34	1057	144	8	34	1087	1	1049	0	809
Iplasma	La_Zarza-Perrunal_AMD_clone_HM745447.1	84.45	283	44	0	1127	1409	1089	1371	6e-57	212
Iplasma	Thermoplasma_volcanium_GSS1	85.59	1062	141	11	29	1086	1	1054	0	807
Iplasma	Thermoplasma_volcanium_GSS1	82.91	357	60	1	1146	1501	1114	1470	4e-58	216
Iplasma	Gplasma	86.82	865	102	4	225	1086	172	1027	0	795
Iplasma	Gplasma	86.09	266	37	0	1144	1409	1085	1350	2e-63	234
Iplasma	Aplasma	84.91	1054	151	5	34	1086	1	1047	0	795
Iplasma	Aplasma	84.09	264	42	0	1146	1409	1107	1370	2e-50	190
Iplasma	Dplasma_AS4	84.94	1056	149	7	34	1087	4	1051	0	789
Iplasma	Dplasma_AS4	84.1	283	45	0	1127	1409	1091	1373	4e-55	206
Iplasma	Bplasma_DQ303253	82.85	1382	221	11	34	1409	3	1374	0	783
Iplasma	Eplasma	83.36	1184	191	3	225	1408	217	1394	0	767
Iplasma	Eplasma	96.61	59	2	0	1443	1501	1431	1489	2e-23	101
Iplasma	Aciduliprofundum_boonei_T469	88.33	720	80	2	238	957	212	927	0	749
Iplasma	Aciduliprofundum_boonei_T469	84.18	392	54	3	1009	1396	982	1369	7e-75	272
Iplasma	Aciduliprofundum_boonei_T469	96.43	56	2	0	1444	1499	1418	1473	1e-21	95.6
Iplasma	Ferroplasma_cupricumulans_BH2	84.24	1053	153	9	38	1086	10	1053	0	708
Iplasma	Ferroplasma_cupricumulans_BH2	84.73	262	40	0	1147	1408	1114	1375	6e-54	202
Iplasma	Acidiplasma_aeolicum	85.37	875	120	5	213	1086	134	1001	0	686
Iplasma	Acidiplasma_aeolicum	84.73	262	40	0	1147	1408	1062	1323	6e-54	202
Iplasma	Ferroplasma_thermophilum_strainL1	84.02	1039	152	10	53	1086	5	1034	0	672
Iplasma	Ferroplasma_thermophilum_strainL1	83.54	243	38	1	1168	1408	1118	1360	8e-41	159
Iplasma	Ferroplasma_acidiphilum_Y	83.1	1059	167	8	31	1086	13	1062	0	636
Iplasma	Ferroplasma_acidiphilum_Y	84.03	263	42	0	1146	1408	1122	1384	9e-50	188
Iplasma	U-contaminated_subsurface_clone_HM187550.1	86.15	491	66	2	469	957	426	916	5e-119	418
Iplasma	U-contaminated_subsurface_clone_HM187550.1	88.11	227	27	0	1149	1375	1109	1335	4e-64	236
Iplasma	U-contaminated_subsurface_clone_HM187550.1	80.9	267	50	1	105	371	67	332	3e-28	117
Iplasma	Ferroplasma_acidarmanus	85.27	482	67	3	606	1086	50	528	7e-106	375
Iplasma	Ferroplasma_acidarmanus	84.13	252	40	0	1146	1397	588	839	5e-48	182
Iplasma	A_fulgidus_VC-16	82.52	469	79	3	482	948	467	934	4e-70	256
Iplasma	A_fulgidus_VC-16	84.38	160	25	0	238	397	227	386	7e-29	119
Aplasma	Aplasma	100	1416	0	0	1	1416	1	1416	0	2807
Aplasma	Bplasma_DQ303253	95.42	1418	63	2	1	1416	3	1420	0	2280
Aplasma	Cplasma_SAWT391	95.25	1410	65	2	9	1416	35	1444	0	2248
Aplasma	Rio_Tinto_clone_EU370308.1	94.3	1422	69	3	1	1416	3	1418	0	2171
Aplasma	La_Zarza-Perrunal_AMD_clone_HM745447.1	94.28	1417	80	1	1	1416	1	1417	0	2159
Aplasma	Dplasma_AS4	93.44	1417	91	2	1	1416	4	1419	0	2068
Aplasma	Thermogymnomonas_acidicola	92.6	1405	104	0	12	1416	1	1405	0	1961
Aplasma	Eplasma	91.67	1416	117	1	1	1416	27	1441	0	1863
Aplasma	Thermoplasma_volcanium_GSS1	91.73	1414	114	2	5	1416	10	1422	0	1861
Aplasma	Thermoplasma_acidophilum_DSM_1728	92.26	1370	103	2	5	1371	10	1379	0	1861
Aplasma	Gplasma	91.64	1351	112	1	21	1371	2	1351	0	1774
Aplasma	Picrophilus_torridus_DSM_9790	90.92	1420	122	5	1	1416	15	1431	0	1756
Aplasma	Picrophilus_oshimae_strain_KAW2	90.92	1420	122	5	1	1416	6	1422	0	1756
Aplasma	Deep_sea_vent_clone_DQ451876.1	91.23	1311	113	2	16	1324	1	1311	0	1671
Aplasma	Ferroplasma_cupricumulans_BH2	88.52	1368	152	4	5	1369	10	1375	0	1437
Aplasma	Acidiplasma_aeolicum	90.63	1174	106	3	198	1369	152	1323	0	1433
Aplasma	Ferroplasma_acidiphilum_Y	87.98	1373	157	3	1	1369	16	1384	0	1407
Aplasma	Ferroplasma_thermophilum_strainL1	90.17	1180	106	8	198	1369	183	1360	0	1360
Aplasma	Indian_Ridge_deep_sea_vent_clone_AY251064	84.51	1291	193	4	69	1353	56	1345	0	948
Aplasma	Aciduliprofundum_boonei_T469	84.11	1366	200	8	1	1353	4	1365	0	942
Aplasma	Japanese_acid_spring_clone_AB600329.1	86.32	1053	137	3	1	1047	3	1054	0	930
Aplasma	Japanese_acid_spring_clone_AB600329.1	87.23	235	30	0	1107	1341	1114	1348	9e-62	228
Aplasma	Ferroplasma_acidarmanus	90.28	782	65	6	590	1366	72	847	0	914
Aplasma	Taiwanese_acid_spring_clone_FJ797335.1	86.16	1033	136	3	21	1047	1	1032	0	898
Aplasma	Taiwanese_acid_spring_clone_FJ797335.1	87.5	216	27	0	1107	1322	1092	1307	1e-57	214
Aplasma	Japanese_acid_spring_clone_AB600339.1	86.16	1055	135	7	1	1047	3	1054	0	886
Aplasma	Japanese_acid_spring_clone_AB600339.1	85.96	235	33	0	1107	1341	1114	1348	1e-54	204
Aplasma	Japanese_acid_spring_clone_AB600331.1	85.31	1048	147	3	1	1042	3	1049	0	841
Aplasma	Japanese_acid_spring_clone_AB600331.1	88.54	253	29	0	1089	1341	1096	1348	7e-75	272
Aplasma	Iplasma	84.91	1054	151	5	1	1047	34	1086	0	795
Aplasma	Iplasma	84.09	264	42	0	1107	1370	1146	1409	2e-50	190
Aplasma	Japanese_acid_spring_clone_AB600336.1	84.91	1054	151	5	1	1047	3	1055	0	795
Aplasma	Japanese_acid_spring_clone_AB600336.1	84.26	235	37	0	1107	1341	1115	1349	5e-45	172
Aplasma	U-contaminated_subsurface_clone_HM187550.1	82.63	737	124	3	604	1336	599	1335	8e-121	424
Aplasma	U-contaminated_subsurface_clone_HM187550.1	79.82	441	88	1	81	520	75	515	2e-41	161
Aplasma	A_fulgidus_VC-16	83.17	309	52	0	615	923	639	947	2e-53	200
Aplasma	A_fulgidus_VC-16	83.08	266	44	1	1089	1353	1116	1381	5e-42	163
Aplasma	A_fulgidus_VC-16	90.48	105	10	0	259	363	281	385	7e-32	129
Eplasma	Eplasma	100	1491	0	0	1	1491	1	1491	0	2956
Eplasma	Gplasma	92.95	1348	95	0	47	1394	2	1349	0	1919
Eplasma	Bplasma_DQ303253	91.88	1440	114	3	27	1463	3	1442	0	1903
Eplasma	Aplasma	91.67	1416	117	1	27	1441	1	1416	0	1863
Eplasma	Thermogymnomonas_acidicola	90.89	1438	130	1	38	1474	1	1438	0	1804
Eplasma	Rio_Tinto_clone_EU370308.1	91	1445	119	6	25	1463	1	1440	0	1796
Eplasma	La_Zarza-Perrunal_AMD_clone_HM745447.1	91.1	1438	116	7	27	1457	1	1433	0	1790
Eplasma	Cplasma_SAWT391	90.58	1423	128	6	23	1441	24	1444	0	1711
Eplasma	Dplasma_AS4	90.32	1436	126	8	27	1455	4	1433	0	1703
Eplasma	Thermoplasma_acidophilum_DSM_1728	88.78	1470	160	4	24	1489	3	1471	0	1576
Eplasma	Thermoplasma_volcanium_GSS1	88.58	1471	160	5	24	1489	3	1470	0	1550
Eplasma	Picrophilus_torridus_DSM_9790	88.55	1459	163	4	24	1479	12	1469	0	1536
Eplasma	Picrophilus_oshimae_strain_KAW2	88.44	1471	166	4	22	1489	1	1470	0	1536
Eplasma	Deep_sea_vent_clone_DQ451876.1	89.18	1312	137	5	42	1349	1	1311	0	1435
Eplasma	Ferroplasma_cupricumulans_BH2	87.45	1371	166	3	31	1397	10	1378	0	1336
Eplasma	Ferroplasma_acidiphilum_Y	86.54	1441	193	1	24	1463	13	1453	0	1322
Eplasma	Acidiplasma_aeolicum	88.85	1175	131	0	223	1397	152	1326	0	1291
Eplasma	Ferroplasma_thermophilum_strainL1	86.51	1431	182	7	42	1463	1	1429	0	1259
Eplasma	Japanese_acid_spring_clone_AB600329.1	84.43	1349	202	4	25	1366	1	1348	0	985
Eplasma	Japanese_acid_spring_clone_AB600331.1	84.11	1353	199	8	25	1366	1	1348	0	930
Eplasma	Taiwanese_acid_spring_clone_FJ797335.1	84.54	1248	186	3	107	1347	60	1307	0	928
Eplasma	Japanese_acid_spring_clone_AB600339.1	85.23	1151	162	5	223	1366	199	1348	0	900
Eplasma	Ferroplasma_acidarmanus	89.47	779	79	3	614	1391	71	847	0	874
Eplasma	Iplasma	83.36	1184	191	3	217	1394	225	1408	0	767
Eplasma	Iplasma	96.61	59	2	0	1431	1489	1443	1501	2e-23	101
Eplasma	Japanese_acid_spring_clone_AB600336.1	83.39	1156	186	3	217	1366	194	1349	0	751
Eplasma	Indian_Ridge_deep_sea_vent_clone_AY251064	84.52	859	126	4	217	1069	179	1036	2e-180	622
Eplasma	Indian_Ridge_deep_sea_vent_clone_AY251064	88.59	263	30	0	1116	1378	1083	1345	2e-78	283
Eplasma	Aciduliprofundum_boonei_T469	84.05	859	130	4	217	1069	199	1056	6e-171	591
Eplasma	Aciduliprofundum_boonei_T469	88.98	372	40	1	1116	1487	1103	1473	8e-115	404
Eplasma	U-contaminated_subsurface_clone_HM187550.1	82.54	441	75	2	629	1067	599	1039	1e-67	248
Eplasma	U-contaminated_subsurface_clone_HM187550.1	88.11	227	27	0	1135	1361	1109	1335	4e-64	236
Eplasma	U-contaminated_subsurface_clone_HM187550.1	87.5	112	14	0	432	543	402	513	2e-26	111
Eplasma	A_fulgidus_VC-16	92.11	114	9	0	828	941	827	940	1e-39	155
Eplasma	A_fulgidus_VC-16	82.4	267	46	1	1113	1378	1115	1381	7e-38	149
Eplasma	A_fulgidus_VC-16	87.97	133	16	0	640	772	639	771	3e-34	137
Eplasma	A_fulgidus_VC-16	88.57	105	12	0	284	388	281	385	4e-27	113
Gplasma	Gplasma	100	1369	0	0	1	1369	1	1369	0	2714
Gplasma	Eplasma	92.95	1348	95	0	2	1349	47	1394	0	1919
Gplasma	Rio_Tinto_clone_EU370308.1	92.69	1354	94	2	1	1351	22	1373	0	1889
Gplasma	La_Zarza-Perrunal_AMD_clone_HM745447.1	92.18	1355	100	3	1	1351	20	1372	0	1828
Gplasma	Dplasma_AS4	91.73	1354	107	2	1	1351	23	1374	0	1792
Gplasma	Aplasma	91.64	1351	112	1	2	1351	21	1371	0	1774
Gplasma	Thermogymnomonas_acidicola	90.67	1351	125	1	2	1351	10	1360	0	1671
Gplasma	Bplasma_DQ303253	90.69	1353	123	3	2	1351	23	1375	0	1659
Gplasma	Cplasma_SAWT391	90.69	1353	123	3	2	1351	47	1399	0	1659
Gplasma	Picrophilus_torridus_DSM_9790	90	1370	129	5	2	1366	35	1401	0	1596
Gplasma	Picrophilus_oshimae_strain_KAW2	90	1370	129	5	2	1366	26	1392	0	1596
Gplasma	Thermoplasma_acidophilum_DSM_1728	89.59	1355	135	5	2	1351	26	1379	0	1530
Gplasma	Thermoplasma_volcanium_GSS1	89.44	1354	138	4	2	1351	26	1378	0	1520
Gplasma	Deep_sea_vent_clone_DQ451876.1	89.66	1306	132	3	2	1304	6	1311	0	1495
Gplasma	Ferroplasma_cupricumulans_BH2	87.43	1368	167	2	2	1366	27	1392	0	1338
Gplasma	Acidiplasma_aeolicum	87.4	1325	162	2	28	1349	1	1323	0	1292
Gplasma	Ferroplasma_thermophilum_strainL1	87.05	1374	167	7	2	1366	6	1377	0	1265
Gplasma	Ferroplasma_acidiphilum_Y	86.31	1366	186	1	2	1366	36	1401	0	1225
Gplasma	Japanese_acid_spring_clone_AB600329.1	85.34	1323	178	11	2	1313	23	1340	0	1007
Gplasma	Taiwanese_acid_spring_clone_FJ797335.1	85.29	1312	177	11	2	1302	1	1307	0	993
Gplasma	Ferroplasma_acidarmanus	88.06	821	95	3	527	1346	29	847	0	831
Gplasma	Japanese_acid_spring_clone_AB600339.1	87.54	859	95	5	178	1027	199	1054	0	829
Gplasma	Japanese_acid_spring_clone_AB600339.1	87.98	233	28	0	1085	1317	1112	1344	2e-65	240
Gplasma	Japanese_acid_spring_clone_AB600331.1	85.38	1033	133	9	2	1022	23	1049	0	797
Gplasma	Japanese_acid_spring_clone_AB600331.1	89.04	228	25	0	1090	1317	1117	1344	2e-69	254
Gplasma	Iplasma	86.82	865	102	4	172	1027	225	1086	0	795
Gplasma	Iplasma	86.09	266	37	0	1085	1350	1144	1409	1e-63	234
Gplasma	Japanese_acid_spring_clone_AB600336.1	86.71	865	103	4	172	1027	194	1055	0	787
Gplasma	Japanese_acid_spring_clone_AB600336.1	85.84	233	33	0	1085	1317	1113	1345	2e-53	200
Gplasma	Indian_Ridge_deep_sea_vent_clone_AY251064	84.29	1031	154	5	2	1024	6	1036	0	726
Gplasma	Indian_Ridge_deep_sea_vent_clone_AY251064	88.66	247	28	0	1087	1333	1099	1345	1e-73	268
Gplasma	Aciduliprofundum_boonei_T469	84.35	984	142	6	50	1024	76	1056	0	694
Gplasma	Aciduliprofundum_boonei_T469	90.28	247	24	0	1087	1333	1119	1365	3e-83	299
Gplasma	U-contaminated_subsurface_clone_HM187550.1	81.58	619	112	2	406	1022	421	1039	1e-85	307
Gplasma	U-contaminated_subsurface_clone_HM187550.1	89.43	227	24	0	1090	1316	1109	1335	3e-71	260
Gplasma	A_fulgidus_VC-16	84	300	40	3	595	890	639	934	2e-53	200
Gplasma	A_fulgidus_VC-16	82.11	246	43	1	1089	1333	1136	1381	2e-32	131
Gplasma	A_fulgidus_VC-16	90.32	93	9	0	239	331	281	373	4e-27	113
Acidiplasma_aeolicum	Acidiplasma_aeolicum	100	1341	0	0	1	1341	1	1341	0	2658
Acidiplasma_aeolicum	Ferroplasma_cupricumulans_BH2	99.93	1342	0	1	1	1341	53	1394	0	2644
Acidiplasma_aeolicum	Ferroplasma_thermophilum_strainL1	99.48	1348	0	6	1	1341	32	1379	0	2571
Acidiplasma_aeolicum	Ferroplasma_acidiphilum_Y	95.75	1342	56	1	1	1341	62	1403	0	2208
Acidiplasma_aeolicum	Picrophilus_torridus_DSM_9790	92.26	1318	100	2	25	1340	85	1402	0	1788
Acidiplasma_aeolicum	Picrophilus_oshimae_strain_KAW2	92.26	1318	100	2	25	1340	76	1393	0	1788
Acidiplasma_aeolicum	Aplasma	90.63	1174	106	3	152	1323	198	1369	0	1433
Acidiplasma_aeolicum	Bplasma_DQ303253	90.56	1176	105	4	152	1323	200	1373	0	1423
Acidiplasma_aeolicum	Ferroplasma_acidarmanus	96.35	849	28	3	473	1320	1	847	0	1417
Acidiplasma_aeolicum	La_Zarza-Perrunal_AMD_clone_HM745447.1	90.19	1193	114	3	133	1323	179	1370	0	1413
Acidiplasma_aeolicum	Rio_Tinto_clone_EU370308.1	90.1	1192	116	2	133	1323	181	1371	0	1411
Acidiplasma_aeolicum	Thermoplasma_acidophilum_DSM_1728	88.95	1294	136	4	35	1323	86	1377	0	1405
Acidiplasma_aeolicum	Thermoplasma_volcanium_GSS1	88.77	1291	143	1	35	1323	86	1376	0	1403
Acidiplasma_aeolicum	Dplasma_AS4	89.8	1176	118	2	133	1307	182	1356	0	1366
Acidiplasma_aeolicum	Cplasma_SAWT391	89.27	1174	124	2	152	1323	224	1397	0	1312
Acidiplasma_aeolicum	Deep_sea_vent_clone_DQ451876.1	89.72	1128	115	1	152	1278	184	1311	0	1308
Acidiplasma_aeolicum	Gplasma	87.4	1325	162	2	1	1323	28	1349	0	1292
Acidiplasma_aeolicum	Eplasma	88.85	1175	131	0	152	1326	223	1397	0	1291
Acidiplasma_aeolicum	Thermogymnomonas_acidicola	88.57	1172	134	0	152	1323	187	1358	0	1261
Acidiplasma_aeolicum	Japanese_acid_spring_clone_AB600339.1	85.74	975	129	7	35	1001	82	1054	0	781
Acidiplasma_aeolicum	Japanese_acid_spring_clone_AB600339.1	84.62	234	36	0	1062	1295	1115	1348	7e-47	178
Acidiplasma_aeolicum	Japanese_acid_spring_clone_AB600329.1	85.81	923	126	3	376	1295	428	1348	0	771
Acidiplasma_aeolicum	Japanese_acid_spring_clone_AB600329.1	83.75	283	46	0	35	317	82	364	3e-52	196
Acidiplasma_aeolicum	Taiwanese_acid_spring_clone_FJ797335.1	85.95	904	122	3	376	1276	406	1307	0	765
Acidiplasma_aeolicum	Taiwanese_acid_spring_clone_FJ797335.1	83.75	283	46	0	35	317	60	342	3e-52	196
Acidiplasma_aeolicum	Iplasma	85.37	875	120	5	134	1001	213	1086	0	686
Acidiplasma_aeolicum	Iplasma	84.73	262	40	0	1062	1323	1147	1408	5e-54	202
Acidiplasma_aeolicum	Japanese_acid_spring_clone_AB600336.1	85.37	875	120	5	134	1001	182	1055	0	686
Acidiplasma_aeolicum	Japanese_acid_spring_clone_AB600336.1	84.62	234	36	0	1062	1295	1116	1349	7e-47	178
Acidiplasma_aeolicum	Japanese_acid_spring_clone_AB600331.1	86.56	625	77	3	376	996	428	1049	8e-161	557
Acidiplasma_aeolicum	Japanese_acid_spring_clone_AB600331.1	88.36	232	27	0	1064	1295	1117	1348	4e-67	246
Acidiplasma_aeolicum	Japanese_acid_spring_clone_AB600331.1	84.36	275	43	0	35	309	82	356	1e-54	204
Acidiplasma_aeolicum	Indian_Ridge_deep_sea_vent_clone_AY251064	82.37	970	166	2	32	996	65	1034	8e-161	557
Acidiplasma_aeolicum	Indian_Ridge_deep_sea_vent_clone_AY251064	87.73	269	33	0	1043	1311	1081	1349	7e-75	272
Acidiplasma_aeolicum	Aciduliprofundum_boonei_T469	82.83	856	142	2	146	996	199	1054	4e-150	521
Acidiplasma_aeolicum	Aciduliprofundum_boonei_T469	89.22	269	29	0	1043	1311	1101	1369	2e-84	303
Acidiplasma_aeolicum	U-contaminated_subsurface_clone_HM187550.1	81.71	432	77	2	567	996	608	1039	1e-57	214
Acidiplasma_aeolicum	U-contaminated_subsurface_clone_HM187550.1	84.58	227	35	0	1064	1290	1109	1335	5e-45	172
Acidiplasma_aeolicum	U-contaminated_subsurface_clone_HM187550.1	89.36	94	10	0	380	473	421	514	2e-25	107
Acidiplasma_aeolicum	U-contaminated_subsurface_clone_HM187550.1	84.67	137	21	0	159	295	199	335	9e-25	105
Acidiplasma_aeolicum	A_fulgidus_VC-16	80.26	309	61	0	569	877	639	947	6e-32	129
Acidiplasma_aeolicum	A_fulgidus_VC-16	81.25	256	47	1	1054	1308	1127	1382	6e-29	119
Acidiplasma_aeolicum	A_fulgidus_VC-16	83.14	172	29	0	146	317	214	385	1e-26	111
Picrophilus_oshimae_strain_KAW2	Picrophilus_oshimae_strain_KAW2	100	1470	0	0	1	1470	1	1470	0	2914
Picrophilus_oshimae_strain_KAW2	Picrophilus_torridus_DSM_9790	99.72	1450	4	0	6	1455	15	1464	0	2843
Picrophilus_oshimae_strain_KAW2	Ferroplasma_cupricumulans_BH2	91.97	1420	113	1	19	1438	20	1438	0	1903
Picrophilus_oshimae_strain_KAW2	Ferroplasma_thermophilum_strainL1	91.64	1424	112	6	21	1438	1	1423	0	1834
Picrophilus_oshimae_strain_KAW2	Thermogymnomonas_acidicola	90.96	1438	129	1	18	1455	2	1438	0	1812
Picrophilus_oshimae_strain_KAW2	Acidiplasma_aeolicum	92.26	1318	100	2	76	1393	25	1340	0	1788
Picrophilus_oshimae_strain_KAW2	Aplasma	90.92	1420	122	5	6	1422	1	1416	0	1756
Picrophilus_oshimae_strain_KAW2	Bplasma_DQ303253	90.54	1437	133	3	4	1438	1	1436	0	1746
Picrophilus_oshimae_strain_KAW2	Thermoplasma_acidophilum_DSM_1728	90.34	1459	130	6	18	1470	18	1471	0	1737
Picrophilus_oshimae_strain_KAW2	Rio_Tinto_clone_EU370308.1	90.52	1435	131	5	6	1438	3	1434	0	1727
Picrophilus_oshimae_strain_KAW2	Thermoplasma_volcanium_GSS1	90.19	1457	135	5	18	1470	18	1470	0	1721
Picrophilus_oshimae_strain_KAW2	Ferroplasma_acidiphilum_Y	90.04	1436	142	1	3	1438	13	1447	0	1717
Picrophilus_oshimae_strain_KAW2	La_Zarza-Perrunal_AMD_clone_HM745447.1	90.31	1435	135	4	6	1438	1	1433	0	1711
Picrophilus_oshimae_strain_KAW2	Cplasma_SAWT391	90.28	1409	130	5	18	1422	39	1444	0	1671
Picrophilus_oshimae_strain_KAW2	Dplasma_AS4	89.81	1413	139	5	26	1436	24	1433	0	1629
Picrophilus_oshimae_strain_KAW2	Gplasma	90	1370	129	5	26	1392	2	1366	0	1596
Picrophilus_oshimae_strain_KAW2	Eplasma	88.44	1471	166	4	1	1470	22	1489	0	1536
Picrophilus_oshimae_strain_KAW2	Deep_sea_vent_clone_DQ451876.1	89.19	1313	137	3	21	1330	1	1311	0	1457
Picrophilus_oshimae_strain_KAW2	Ferroplasma_acidarmanus	92.25	800	59	3	574	1372	50	847	0	1074
Picrophilus_oshimae_strain_KAW2	Indian_Ridge_deep_sea_vent_clone_AY251064	84.57	1348	194	6	22	1359	2	1345	0	991
Picrophilus_oshimae_strain_KAW2	Aciduliprofundum_boonei_T469	83.45	1474	229	6	6	1468	4	1473	0	957
Picrophilus_oshimae_strain_KAW2	Iplasma	83.66	1377	218	5	6	1376	34	1409	0	910
Picrophilus_oshimae_strain_KAW2	Iplasma	94.92	59	3	0	1412	1470	1443	1501	4e-21	93.7
Picrophilus_oshimae_strain_KAW2	Japanese_acid_spring_clone_AB600336.1	83.51	1346	215	5	4	1343	1	1345	0	872
Picrophilus_oshimae_strain_KAW2	Taiwanese_acid_spring_clone_FJ797335.1	86.25	902	123	1	428	1328	406	1307	0	797
Picrophilus_oshimae_strain_KAW2	Taiwanese_acid_spring_clone_FJ797335.1	85.42	343	49	1	26	368	1	342	5e-76	276
Picrophilus_oshimae_strain_KAW2	Japanese_acid_spring_clone_AB600329.1	86.09	913	126	1	428	1339	428	1340	0	795
Picrophilus_oshimae_strain_KAW2	Japanese_acid_spring_clone_AB600329.1	85.67	363	51	1	6	368	3	364	3e-83	299
Picrophilus_oshimae_strain_KAW2	Japanese_acid_spring_clone_AB600339.1	85.53	919	128	4	428	1343	428	1344	0	737
Picrophilus_oshimae_strain_KAW2	Japanese_acid_spring_clone_AB600339.1	88.28	367	38	5	4	368	1	364	2e-97	347
Picrophilus_oshimae_strain_KAW2	Japanese_acid_spring_clone_AB600331.1	86.98	622	80	1	428	1048	428	1049	1e-168	583
Picrophilus_oshimae_strain_KAW2	Japanese_acid_spring_clone_AB600331.1	85.55	353	50	1	6	358	3	354	1e-79	287
Picrophilus_oshimae_strain_KAW2	Japanese_acid_spring_clone_AB600331.1	87.85	247	30	0	1097	1343	1098	1344	7e-69	252
Picrophilus_oshimae_strain_KAW2	U-contaminated_subsurface_clone_HM187550.1	83.1	432	71	2	619	1048	608	1039	7e-72	262
Picrophilus_oshimae_strain_KAW2	U-contaminated_subsurface_clone_HM187550.1	84.58	227	35	0	1116	1342	1109	1335	5e-45	172
Picrophilus_oshimae_strain_KAW2	U-contaminated_subsurface_clone_HM187550.1	84.81	158	24	0	186	343	175	332	4e-30	123
Picrophilus_oshimae_strain_KAW2	U-contaminated_subsurface_clone_HM187550.1	87.61	113	14	0	412	524	401	513	4e-27	113
Picrophilus_oshimae_strain_KAW2	A_fulgidus_VC-16	82.52	309	54	0	621	929	639	947	1e-48	184
Picrophilus_oshimae_strain_KAW2	A_fulgidus_VC-16	85.71	161	23	0	196	356	213	373	3e-34	137
Picrophilus_oshimae_strain_KAW2	A_fulgidus_VC-16	81.64	256	46	1	1105	1359	1126	1381	3e-31	127
Ferroplasma_cupricumulans_BH2	Ferroplasma_cupricumulans_BH2	100	1445	0	0	1	1445	1	1445	0	2859
Ferroplasma_cupricumulans_BH2	Ferroplasma_thermophilum_strainL1	99.44	1430	2	5	22	1445	1	1430	0	2734
Ferroplasma_cupricumulans_BH2	Acidiplasma_aeolicum	99.93	1342	0	1	53	1394	1	1341	0	2644
Ferroplasma_cupricumulans_BH2	Ferroplasma_acidiphilum_Y	95.75	1435	60	1	10	1444	20	1453	0	2361
Ferroplasma_cupricumulans_BH2	Picrophilus_torridus_DSM_9790	91.96	1430	113	2	10	1438	19	1447	0	1907
Ferroplasma_cupricumulans_BH2	Picrophilus_oshimae_strain_KAW2	91.97	1420	113	1	20	1438	19	1438	0	1903
Ferroplasma_cupricumulans_BH2	Rio_Tinto_clone_EU370308.1	88.09	1436	168	3	10	1444	7	1440	0	1467
Ferroplasma_cupricumulans_BH2	La_Zarza-Perrunal_AMD_clone_HM745447.1	88.05	1431	167	4	10	1438	5	1433	0	1449
Ferroplasma_cupricumulans_BH2	Bplasma_DQ303253	89.88	1245	120	4	204	1444	200	1442	0	1441
Ferroplasma_cupricumulans_BH2	Thermoplasma_acidophilum_DSM_1728	88.55	1371	149	5	10	1375	10	1377	0	1439
Ferroplasma_cupricumulans_BH2	Thermoplasma_volcanium_GSS1	88.38	1368	156	2	10	1375	10	1376	0	1437
Ferroplasma_cupricumulans_BH2	Aplasma	88.52	1368	152	4	10	1375	5	1369	0	1437
Ferroplasma_cupricumulans_BH2	Ferroplasma_acidarmanus	96.35	849	28	3	525	1372	1	847	0	1417
Ferroplasma_cupricumulans_BH2	Dplasma_AS4	89.12	1250	134	2	185	1433	182	1430	0	1390
Ferroplasma_cupricumulans_BH2	Gplasma	87.43	1368	167	2	27	1392	2	1366	0	1338
Ferroplasma_cupricumulans_BH2	Eplasma	87.45	1371	166	3	10	1378	31	1397	0	1336
Ferroplasma_cupricumulans_BH2	Deep_sea_vent_clone_DQ451876.1	87.95	1311	156	2	22	1330	1	1311	0	1330
Ferroplasma_cupricumulans_BH2	Thermogymnomonas_acidicola	86.74	1425	189	0	20	1444	3	1427	0	1326
Ferroplasma_cupricumulans_BH2	Cplasma_SAWT391	89.27	1174	124	2	204	1375	224	1397	0	1312
Ferroplasma_cupricumulans_BH2	Japanese_acid_spring_clone_AB600339.1	85.47	1053	139	10	10	1053	7	1054	0	803
Ferroplasma_cupricumulans_BH2	Japanese_acid_spring_clone_AB600339.1	84.62	234	36	0	1114	1347	1115	1348	8e-47	178
Ferroplasma_cupricumulans_BH2	Japanese_acid_spring_clone_AB600329.1	85.81	923	126	3	428	1347	428	1348	0	771
Ferroplasma_cupricumulans_BH2	Japanese_acid_spring_clone_AB600329.1	83.1	361	57	3	10	369	7	364	2e-56	210
Ferroplasma_cupricumulans_BH2	Taiwanese_acid_spring_clone_FJ797335.1	85.95	904	122	3	428	1328	406	1307	0	765
Ferroplasma_cupricumulans_BH2	Taiwanese_acid_spring_clone_FJ797335.1	82.85	344	56	2	27	369	1	342	2e-53	200
Ferroplasma_cupricumulans_BH2	Iplasma	84.24	1053	153	9	10	1053	38	1086	0	708
Ferroplasma_cupricumulans_BH2	Iplasma	84.73	262	40	0	1114	1375	1147	1408	6e-54	202
Ferroplasma_cupricumulans_BH2	Japanese_acid_spring_clone_AB600336.1	84.24	1053	153	9	10	1053	7	1055	0	708
Ferroplasma_cupricumulans_BH2	Japanese_acid_spring_clone_AB600336.1	84.62	234	36	0	1114	1347	1116	1349	8e-47	178
Ferroplasma_cupricumulans_BH2	Japanese_acid_spring_clone_AB600331.1	86.56	625	77	3	428	1048	428	1049	8e-161	557
Ferroplasma_cupricumulans_BH2	Japanese_acid_spring_clone_AB600331.1	88.36	232	27	0	1116	1347	1117	1348	4e-67	246
Ferroplasma_cupricumulans_BH2	Japanese_acid_spring_clone_AB600331.1	83.81	352	55	2	10	361	7	356	2e-62	230
Ferroplasma_cupricumulans_BH2	Indian_Ridge_deep_sea_vent_clone_AY251064	82.37	970	166	2	84	1048	65	1034	8e-161	557
Ferroplasma_cupricumulans_BH2	Indian_Ridge_deep_sea_vent_clone_AY251064	87.73	269	33	0	1095	1363	1081	1349	7e-75	272
Ferroplasma_cupricumulans_BH2	Aciduliprofundum_boonei_T469	82.83	856	142	2	198	1048	199	1054	5e-150	521
Ferroplasma_cupricumulans_BH2	Aciduliprofundum_boonei_T469	89.22	269	29	0	1095	1363	1101	1369	2e-84	303
Ferroplasma_cupricumulans_BH2	U-contaminated_subsurface_clone_HM187550.1	81.71	432	77	2	619	1048	608	1039	1e-57	214
Ferroplasma_cupricumulans_BH2	U-contaminated_subsurface_clone_HM187550.1	84.58	227	35	0	1116	1342	1109	1335	5e-45	172
Ferroplasma_cupricumulans_BH2	U-contaminated_subsurface_clone_HM187550.1	89.36	94	10	0	432	525	421	514	2e-25	107
Ferroplasma_cupricumulans_BH2	U-contaminated_subsurface_clone_HM187550.1	84.67	137	21	0	211	347	199	335	1e-24	105
Ferroplasma_cupricumulans_BH2	A_fulgidus_VC-16	80.26	309	61	0	621	929	639	947	7e-32	129
Ferroplasma_cupricumulans_BH2	A_fulgidus_VC-16	81.25	256	47	1	1106	1360	1127	1382	6e-29	119
Ferroplasma_cupricumulans_BH2	A_fulgidus_VC-16	83.14	172	29	0	198	369	214	385	2e-26	111
Ferroplasma_thermophilum_strainL1	Ferroplasma_thermophilum_strainL1	100	1431	0	0	1	1431	1	1431	0	2837
Ferroplasma_thermophilum_strainL1	Ferroplasma_cupricumulans_BH2	99.44	1430	2	5	1	1430	22	1445	0	2734
Ferroplasma_thermophilum_strainL1	Acidiplasma_aeolicum	99.48	1348	0	6	32	1379	1	1341	0	2571
Ferroplasma_thermophilum_strainL1	Ferroplasma_acidiphilum_Y	95.59	1429	57	5	1	1429	31	1453	0	2303
Ferroplasma_thermophilum_strainL1	Picrophilus_torridus_DSM_9790	91.64	1424	112	6	1	1423	30	1447	0	1834
Ferroplasma_thermophilum_strainL1	Picrophilus_oshimae_strain_KAW2	91.64	1424	112	6	1	1423	21	1438	0	1834
Ferroplasma_thermophilum_strainL1	Rio_Tinto_clone_EU370308.1	87.86	1425	165	7	6	1429	23	1440	0	1400
Ferroplasma_thermophilum_strainL1	Bplasma_DQ303253	89.61	1251	118	9	183	1429	200	1442	0	1384
Ferroplasma_thermophilum_strainL1	La_Zarza-Perrunal_AMD_clone_HM745447.1	87.82	1420	164	8	6	1423	21	1433	0	1382
Ferroplasma_thermophilum_strainL1	Aplasma	90.17	1180	106	8	183	1360	198	1369	0	1360
Ferroplasma_thermophilum_strainL1	Thermoplasma_volcanium_GSS1	87.46	1427	170	7	5	1429	25	1444	0	1358
Ferroplasma_thermophilum_strainL1	Thermoplasma_acidophilum_DSM_1728	88.17	1361	148	9	5	1360	25	1377	0	1358
Ferroplasma_thermophilum_strainL1	Ferroplasma_acidarmanus	95.79	855	27	8	504	1357	1	847	0	1352
Ferroplasma_thermophilum_strainL1	Dplasma_AS4	88.72	1259	134	7	164	1421	182	1433	0	1322
Ferroplasma_thermophilum_strainL1	Gplasma	87.05	1374	167	7	6	1377	2	1366	0	1265
Ferroplasma_thermophilum_strainL1	Eplasma	86.51	1431	182	7	1	1429	42	1463	0	1259
Ferroplasma_thermophilum_strainL1	Thermogymnomonas_acidicola	86.42	1429	188	5	1	1429	5	1427	0	1257
Ferroplasma_thermophilum_strainL1	Deep_sea_vent_clone_DQ451876.1	87.55	1317	156	7	1	1315	1	1311	0	1257
Ferroplasma_thermophilum_strainL1	Cplasma_SAWT391	88.81	1180	124	7	183	1360	224	1397	0	1239
Ferroplasma_thermophilum_strainL1	Japanese_acid_spring_clone_AB600339.1	85.31	1035	137	11	9	1034	26	1054	0	767
Ferroplasma_thermophilum_strainL1	Japanese_acid_spring_clone_AB600339.1	83.26	215	34	1	1118	1332	1136	1348	1e-33	135
Ferroplasma_thermophilum_strainL1	Japanese_acid_spring_clone_AB600329.1	85.25	929	126	8	407	1332	428	1348	0	698
Ferroplasma_thermophilum_strainL1	Japanese_acid_spring_clone_AB600329.1	82.9	345	56	2	5	348	22	364	5e-54	202
Ferroplasma_thermophilum_strainL1	Taiwanese_acid_spring_clone_FJ797335.1	85.38	910	122	8	407	1313	406	1307	0	692
Ferroplasma_thermophilum_strainL1	Taiwanese_acid_spring_clone_FJ797335.1	82.85	344	56	2	6	348	1	342	2e-53	200
Ferroplasma_thermophilum_strainL1	Iplasma	84.02	1039	152	10	5	1034	53	1086	0	672
Ferroplasma_thermophilum_strainL1	Iplasma	83.54	243	38	1	1118	1360	1168	1408	7e-41	159
Ferroplasma_thermophilum_strainL1	Japanese_acid_spring_clone_AB600336.1	84.02	1039	152	10	5	1034	22	1055	0	672
Ferroplasma_thermophilum_strainL1	Japanese_acid_spring_clone_AB600336.1	83.26	215	34	1	1118	1332	1137	1349	1e-33	135
Ferroplasma_thermophilum_strainL1	Japanese_acid_spring_clone_AB600331.1	86.28	627	77	5	407	1029	428	1049	2e-152	529
Ferroplasma_thermophilum_strainL1	Japanese_acid_spring_clone_AB600331.1	83.63	336	54	1	5	340	22	356	6e-60	222
Ferroplasma_thermophilum_strainL1	Japanese_acid_spring_clone_AB600331.1	87.44	215	25	1	1118	1332	1136	1348	4e-55	206
Ferroplasma_thermophilum_strainL1	Indian_Ridge_deep_sea_vent_clone_AY251064	82.2	972	166	4	63	1029	65	1034	2e-152	529
Ferroplasma_thermophilum_strainL1	Indian_Ridge_deep_sea_vent_clone_AY251064	86.45	273	33	3	1076	1348	1081	1349	4e-61	226
Ferroplasma_thermophilum_strainL1	Aciduliprofundum_boonei_T469	82.63	858	142	4	177	1029	199	1054	1e-141	494
Ferroplasma_thermophilum_strainL1	Aciduliprofundum_boonei_T469	87.91	273	29	3	1076	1348	1101	1369	1e-70	258
Ferroplasma_thermophilum_strainL1	U-contaminated_subsurface_clone_HM187550.1	81.77	406	71	3	598	1001	608	1012	1e-51	194
Ferroplasma_thermophilum_strainL1	U-contaminated_subsurface_clone_HM187550.1	89.43	123	13	0	1205	1327	1213	1335	2e-35	141
Ferroplasma_thermophilum_strainL1	U-contaminated_subsurface_clone_HM187550.1	89.36	94	10	0	411	504	421	514	2e-25	107
Ferroplasma_thermophilum_strainL1	U-contaminated_subsurface_clone_HM187550.1	84.67	137	21	0	190	326	199	335	1e-24	105
Ferroplasma_thermophilum_strainL1	A_fulgidus_VC-16	86.78	121	16	0	789	909	827	947	4e-27	113
Ferroplasma_thermophilum_strainL1	A_fulgidus_VC-16	83.14	172	29	0	177	348	214	385	2e-26	111
Ferroplasma_thermophilum_strainL1	A_fulgidus_VC-16	86.32	117	16	0	1229	1345	1266	1382	1e-24	105
Ferroplasma_acidiphilum_Y	Ferroplasma_acidiphilum_Y	100	1453	0	0	1	1453	1	1453	0	2872
Ferroplasma_acidiphilum_Y	Ferroplasma_cupricumulans_BH2	95.75	1435	60	1	20	1453	10	1444	0	2364
Ferroplasma_acidiphilum_Y	Ferroplasma_thermophilum_strainL1	95.59	1429	57	5	31	1453	1	1429	0	2307
Ferroplasma_acidiphilum_Y	Acidiplasma_aeolicum	95.75	1342	56	1	62	1403	1	1341	0	2211
Ferroplasma_acidiphilum_Y	Picrophilus_torridus_DSM_9790	90.18	1436	140	1	13	1447	12	1447	0	1735
Ferroplasma_acidiphilum_Y	Picrophilus_oshimae_strain_KAW2	90.04	1436	142	1	13	1447	3	1438	0	1719
Ferroplasma_acidiphilum_Y	Ferroplasma_acidarmanus	99.29	849	3	3	534	1381	1	847	0	1622
Ferroplasma_acidiphilum_Y	Rio_Tinto_clone_EU370308.1	87.84	1439	173	2	16	1453	3	1440	0	1459
Ferroplasma_acidiphilum_Y	Bplasma_DQ303253	87.66	1442	172	4	16	1453	3	1442	0	1429
Ferroplasma_acidiphilum_Y	La_Zarza-Perrunal_AMD_clone_HM745447.1	87.59	1434	175	3	16	1447	1	1433	0	1417
Ferroplasma_acidiphilum_Y	Aplasma	87.98	1373	157	3	16	1384	1	1369	0	1409
Ferroplasma_acidiphilum_Y	Thermoplasma_volcanium_GSS1	86.98	1444	183	4	13	1453	3	1444	0	1356
Ferroplasma_acidiphilum_Y	Dplasma_AS4	88.74	1234	137	2	213	1445	201	1433	0	1344
Ferroplasma_acidiphilum_Y	Thermoplasma_acidophilum_DSM_1728	88.69	1247	130	5	213	1453	204	1445	0	1336
Ferroplasma_acidiphilum_Y	Thermoplasma_acidophilum_DSM_1728	86.54	104	14	0	13	116	3	106	5e-23	99.7
Ferroplasma_acidiphilum_Y	Eplasma	86.54	1441	193	1	13	1453	24	1463	0	1324
Ferroplasma_acidiphilum_Y	Cplasma_SAWT391	88.12	1221	143	2	213	1431	224	1444	0	1264
Ferroplasma_acidiphilum_Y	Thermogymnomonas_acidicola	85.98	1427	200	0	27	1453	1	1427	0	1253
Ferroplasma_acidiphilum_Y	Gplasma	86.31	1366	186	1	36	1401	2	1366	0	1227
Ferroplasma_acidiphilum_Y	Deep_sea_vent_clone_DQ451876.1	87.59	1128	139	1	213	1339	184	1311	0	1128
Ferroplasma_acidiphilum_Y	Japanese_acid_spring_clone_AB600329.1	83.22	1353	208	10	16	1356	3	1348	0	830
Ferroplasma_acidiphilum_Y	Taiwanese_acid_spring_clone_FJ797335.1	83.82	1174	174	8	175	1337	139	1307	0	782
Ferroplasma_acidiphilum_Y	Japanese_acid_spring_clone_AB600339.1	84.55	1055	152	7	16	1062	3	1054	0	760
Ferroplasma_acidiphilum_Y	Japanese_acid_spring_clone_AB600339.1	83.83	235	38	0	1122	1356	1114	1348	1e-42	165
Ferroplasma_acidiphilum_Y	Japanese_acid_spring_clone_AB600331.1	83.25	1051	163	6	16	1057	3	1049	0	663
Ferroplasma_acidiphilum_Y	Japanese_acid_spring_clone_AB600331.1	87.2	250	32	0	1107	1356	1099	1348	5e-66	242
Ferroplasma_acidiphilum_Y	Iplasma	83.1	1059	167	8	13	1062	31	1086	0	637
Ferroplasma_acidiphilum_Y	Iplasma	84.03	263	42	0	1122	1384	1146	1408	7e-50	189
Ferroplasma_acidiphilum_Y	Japanese_acid_spring_clone_AB600336.1	83.14	1056	166	8	16	1062	3	1055	0	635
Ferroplasma_acidiphilum_Y	Japanese_acid_spring_clone_AB600336.1	83.83	235	38	0	1122	1356	1115	1349	1e-42	165
Ferroplasma_acidiphilum_Y	Indian_Ridge_deep_sea_vent_clone_AY251064	83.06	850	139	2	213	1057	185	1034	3e-156	542
Ferroplasma_acidiphilum_Y	Indian_Ridge_deep_sea_vent_clone_AY251064	87.59	266	33	0	1107	1372	1084	1349	3e-73	266
Ferroplasma_acidiphilum_Y	Aciduliprofundum_boonei_T469	82.82	850	141	2	213	1057	205	1054	2e-151	526
Ferroplasma_acidiphilum_Y	Aciduliprofundum_boonei_T469	89.1	266	29	0	1107	1372	1104	1369	1e-82	298
Ferroplasma_acidiphilum_Y	U-contaminated_subsurface_clone_HM187550.1	85.32	252	37	0	806	1057	788	1039	3e-55	206
Ferroplasma_acidiphilum_Y	U-contaminated_subsurface_clone_HM187550.1	83.7	227	37	0	1125	1351	1109	1335	3e-40	157
Ferroplasma_acidiphilum_Y	U-contaminated_subsurface_clone_HM187550.1	88.39	112	13	0	423	534	403	514	6e-29	119
Ferroplasma_acidiphilum_Y	A_fulgidus_VC-16	87.5	112	14	0	827	938	836	947	1e-26	111
Ferroplasma_acidiphilum_Y	A_fulgidus_VC-16	86.32	117	16	0	1253	1369	1266	1382	9e-25	105
Ferroplasma_acidiphilum_Y	A_fulgidus_VC-16	85.71	105	15	0	274	378	281	385	3e-21	93.8
Picrophilus_torridus_DSM_9790	Picrophilus_torridus_DSM_9790	100	1469	0	0	1	1469	1	1469	0	2912
Picrophilus_torridus_DSM_9790	Picrophilus_oshimae_strain_KAW2	99.72	1450	4	0	15	1464	6	1455	0	2843
Picrophilus_torridus_DSM_9790	Ferroplasma_cupricumulans_BH2	91.96	1430	113	2	19	1447	10	1438	0	1907
Picrophilus_torridus_DSM_9790	Ferroplasma_thermophilum_strainL1	91.64	1424	112	6	30	1447	1	1423	0	1834
Picrophilus_torridus_DSM_9790	Thermogymnomonas_acidicola	90.97	1439	129	1	26	1464	1	1438	0	1814
Picrophilus_torridus_DSM_9790	Acidiplasma_aeolicum	92.26	1318	100	2	85	1402	25	1340	0	1788
Picrophilus_torridus_DSM_9790	Aplasma	90.92	1420	122	5	15	1431	1	1416	0	1756
Picrophilus_torridus_DSM_9790	Rio_Tinto_clone_EU370308.1	90.68	1437	129	5	13	1447	1	1434	0	1746
Picrophilus_torridus_DSM_9790	Bplasma_DQ303253	90.52	1435	133	3	15	1447	3	1436	0	1742
Picrophilus_torridus_DSM_9790	Ferroplasma_acidiphilum_Y	90.18	1436	140	1	12	1447	13	1447	0	1733
Picrophilus_torridus_DSM_9790	Thermoplasma_acidophilum_DSM_1728	90.18	1466	133	6	10	1469	1	1461	0	1727
Picrophilus_torridus_DSM_9790	La_Zarza-Perrunal_AMD_clone_HM745447.1	90.45	1435	133	4	15	1447	1	1433	0	1727
Picrophilus_torridus_DSM_9790	Thermoplasma_volcanium_GSS1	90.03	1464	138	5	10	1469	1	1460	0	1711
Picrophilus_torridus_DSM_9790	Cplasma_SAWT391	90.31	1424	130	6	12	1431	25	1444	0	1685
Picrophilus_torridus_DSM_9790	Dplasma_AS4	89.67	1433	143	5	15	1445	4	1433	0	1639
Picrophilus_torridus_DSM_9790	Gplasma	90	1370	129	5	35	1401	2	1366	0	1596
Picrophilus_torridus_DSM_9790	Eplasma	88.55	1459	163	4	12	1469	24	1479	0	1536
Picrophilus_torridus_DSM_9790	Deep_sea_vent_clone_DQ451876.1	89.19	1313	137	3	30	1339	1	1311	0	1457
Picrophilus_torridus_DSM_9790	Ferroplasma_acidarmanus	92.38	800	58	3	583	1381	50	847	0	1082
Picrophilus_torridus_DSM_9790	Indian_Ridge_deep_sea_vent_clone_AY251064	84.57	1348	194	6	31	1368	2	1345	0	991
Picrophilus_torridus_DSM_9790	Aciduliprofundum_boonei_T469	84.21	1368	202	5	12	1368	1	1365	0	977
Picrophilus_torridus_DSM_9790	Iplasma	83.88	1383	216	5	9	1385	28	1409	0	938
Picrophilus_torridus_DSM_9790	Japanese_acid_spring_clone_AB600336.1	83.63	1344	213	5	15	1352	3	1345	0	884
Picrophilus_torridus_DSM_9790	Taiwanese_acid_spring_clone_FJ797335.1	86.36	902	122	1	437	1337	406	1307	0	805
Picrophilus_torridus_DSM_9790	Taiwanese_acid_spring_clone_FJ797335.1	85.13	343	50	1	35	377	1	342	1e-73	268
Picrophilus_torridus_DSM_9790	Japanese_acid_spring_clone_AB600329.1	86.2	913	125	1	437	1348	428	1340	0	803
Picrophilus_torridus_DSM_9790	Japanese_acid_spring_clone_AB600329.1	86.03	365	50	1	13	377	1	364	8e-87	311
Picrophilus_torridus_DSM_9790	Japanese_acid_spring_clone_AB600339.1	85.64	919	127	4	437	1352	428	1344	0	745
Picrophilus_torridus_DSM_9790	Japanese_acid_spring_clone_AB600339.1	88.49	365	37	5	15	377	3	364	1e-98	351
Picrophilus_torridus_DSM_9790	Japanese_acid_spring_clone_AB600331.1	87.14	622	79	1	437	1057	428	1049	6e-171	591
Picrophilus_torridus_DSM_9790	Japanese_acid_spring_clone_AB600331.1	85.92	355	49	1	13	367	1	354	3e-83	299
Picrophilus_torridus_DSM_9790	Japanese_acid_spring_clone_AB600331.1	87.85	247	30	0	1106	1352	1098	1344	7e-69	252
Picrophilus_torridus_DSM_9790	U-contaminated_subsurface_clone_HM187550.1	83.1	432	71	2	628	1057	608	1039	7e-72	262
Picrophilus_torridus_DSM_9790	U-contaminated_subsurface_clone_HM187550.1	84.58	227	35	0	1125	1351	1109	1335	5e-45	172
Picrophilus_torridus_DSM_9790	U-contaminated_subsurface_clone_HM187550.1	84.42	154	24	0	199	352	179	332	1e-27	115
Picrophilus_torridus_DSM_9790	U-contaminated_subsurface_clone_HM187550.1	87.61	113	14	0	421	533	401	513	4e-27	113
Picrophilus_torridus_DSM_9790	A_fulgidus_VC-16	82.52	309	54	0	630	938	639	947	1e-48	184
Picrophilus_torridus_DSM_9790	A_fulgidus_VC-16	85.71	161	23	0	205	365	213	373	3e-34	137
Picrophilus_torridus_DSM_9790	A_fulgidus_VC-16	81.64	256	46	1	1114	1368	1126	1381	3e-31	127
Thermoplasma_acidophilum_DSM_1728	Thermoplasma_acidophilum_DSM_1728	100	1471	0	0	1	1471	1	1471	0	2874
Thermoplasma_acidophilum_DSM_1728	Thermoplasma_volcanium_GSS1	98.3	1471	24	1	1	1471	1	1470	0	2676
Thermoplasma_acidophilum_DSM_1728	Bplasma_DQ303253	91.73	1439	113	5	10	1445	7	1442	0	1838
Thermoplasma_acidophilum_DSM_1728	Aplasma	92.26	1370	103	2	10	1379	5	1371	0	1828
Thermoplasma_acidophilum_DSM_1728	Thermogymnomonas_acidicola	90.78	1443	125	4	17	1456	1	1438	0	1740
Thermoplasma_acidophilum_DSM_1728	Cplasma_SAWT391	91.45	1368	112	4	14	1379	35	1399	0	1721
Thermoplasma_acidophilum_DSM_1728	Picrophilus_oshimae_strain_KAW2	90.34	1459	130	6	18	1471	18	1470	0	1703
Thermoplasma_acidophilum_DSM_1728	Picrophilus_torridus_DSM_9790	90.18	1466	133	6	1	1461	10	1469	0	1693
Thermoplasma_acidophilum_DSM_1728	Rio_Tinto_clone_EU370308.1	90.23	1443	137	3	4	1445	1	1440	0	1687
Thermoplasma_acidophilum_DSM_1728	La_Zarza-Perrunal_AMD_clone_HM745447.1	90.08	1432	137	4	10	1439	5	1433	0	1649
Thermoplasma_acidophilum_DSM_1728	Dplasma_AS4	89.46	1414	143	5	26	1437	24	1433	0	1560
Thermoplasma_acidophilum_DSM_1728	Eplasma	88.78	1470	160	4	3	1471	24	1489	0	1542
Thermoplasma_acidophilum_DSM_1728	Gplasma	89.59	1355	135	5	26	1379	2	1351	0	1497
Thermoplasma_acidophilum_DSM_1728	Deep_sea_vent_clone_DQ451876.1	89.61	1309	133	3	25	1332	5	1311	0	1459
Thermoplasma_acidophilum_DSM_1728	Ferroplasma_cupricumulans_BH2	88.55	1371	149	5	10	1377	10	1375	0	1413
Thermoplasma_acidophilum_DSM_1728	Acidiplasma_aeolicum	88.95	1294	136	4	86	1377	35	1323	0	1380
Thermoplasma_acidophilum_DSM_1728	Ferroplasma_thermophilum_strainL1	88.17	1361	148	9	25	1377	5	1360	0	1332
Thermoplasma_acidophilum_DSM_1728	Ferroplasma_acidiphilum_Y	88.69	1247	130	5	204	1445	213	1453	0	1308
Thermoplasma_acidophilum_DSM_1728	Ferroplasma_acidiphilum_Y	86.54	104	14	0	3	106	13	116	6e-23	99.6
Thermoplasma_acidophilum_DSM_1728	Aciduliprofundum_boonei_T469	84.09	1477	221	8	3	1469	1	1473	0	987
Thermoplasma_acidophilum_DSM_1728	Indian_Ridge_deep_sea_vent_clone_AY251064	84.86	1295	186	6	73	1361	55	1345	0	948
Thermoplasma_acidophilum_DSM_1728	Japanese_acid_spring_clone_AB600331.1	84.63	1353	196	10	4	1349	1	1348	0	932
Thermoplasma_acidophilum_DSM_1728	Iplasma	84.06	1481	218	16	1	1471	29	1501	0	924
Thermoplasma_acidophilum_DSM_1728	Japanese_acid_spring_clone_AB600336.1	84.3	1350	195	15	10	1349	7	1349	0	862
Thermoplasma_acidophilum_DSM_1728	Ferroplasma_acidarmanus	89.1	807	81	5	571	1374	45	847	0	844
Thermoplasma_acidophilum_DSM_1728	Japanese_acid_spring_clone_AB600339.1	86.03	1052	137	10	10	1055	7	1054	0	831
Thermoplasma_acidophilum_DSM_1728	Japanese_acid_spring_clone_AB600339.1	85.11	235	35	0	1115	1349	1114	1348	8e-50	188
Thermoplasma_acidophilum_DSM_1728	Japanese_acid_spring_clone_AB600329.1	85.54	1058	143	9	4	1055	1	1054	0	789
Thermoplasma_acidophilum_DSM_1728	Japanese_acid_spring_clone_AB600329.1	87.66	235	29	0	1115	1349	1114	1348	4e-64	236
Thermoplasma_acidophilum_DSM_1728	Taiwanese_acid_spring_clone_FJ797335.1	85.23	1036	143	9	26	1055	1	1032	0	745
Thermoplasma_acidophilum_DSM_1728	Taiwanese_acid_spring_clone_FJ797335.1	87.96	216	26	0	1115	1330	1092	1307	6e-60	222
Thermoplasma_acidophilum_DSM_1728	U-contaminated_subsurface_clone_HM187550.1	82.55	728	123	3	621	1344	608	1335	2e-112	396
Thermoplasma_acidophilum_DSM_1728	U-contaminated_subsurface_clone_HM187550.1	80.41	342	66	1	187	528	175	515	7e-35	139
Thermoplasma_acidophilum_DSM_1728	A_fulgidus_VC-16	93.4	106	7	0	826	931	842	947	1e-39	155
Thermoplasma_acidophilum_DSM_1728	A_fulgidus_VC-16	88.06	134	16	0	623	756	639	772	7e-35	139
Thermoplasma_acidophilum_DSM_1728	A_fulgidus_VC-16	84.28	159	25	0	211	369	227	385	3e-28	117
Thermoplasma_acidophilum_DSM_1728	A_fulgidus_VC-16	80.45	266	51	1	1097	1361	1116	1381	2e-25	107
Thermoplasma_volcanium_GSS1	Thermoplasma_volcanium_GSS1	100	1470	0	0	1	1470	1	1470	0	2914
Thermoplasma_volcanium_GSS1	Thermoplasma_acidophilum_DSM_1728	98.3	1471	24	1	1	1470	1	1471	0	2710
Thermoplasma_volcanium_GSS1	Aplasma	91.73	1414	114	2	10	1422	5	1416	0	1861
Thermoplasma_volcanium_GSS1	Bplasma_DQ303253	91.45	1438	118	4	10	1444	7	1442	0	1846
Thermoplasma_volcanium_GSS1	Thermogymnomonas_acidicola	90.57	1442	129	3	17	1455	1	1438	0	1764
Thermoplasma_volcanium_GSS1	Rio_Tinto_clone_EU370308.1	90.46	1446	127	4	4	1444	1	1440	0	1754
Thermoplasma_volcanium_GSS1	La_Zarza-Perrunal_AMD_clone_HM745447.1	90.52	1435	124	5	10	1438	5	1433	0	1740
Thermoplasma_volcanium_GSS1	Picrophilus_oshimae_strain_KAW2	90.19	1457	135	5	18	1470	18	1470	0	1721
Thermoplasma_volcanium_GSS1	Picrophilus_torridus_DSM_9790	90.03	1464	138	5	1	1460	10	1469	0	1711
Thermoplasma_volcanium_GSS1	Cplasma_SAWT391	90.37	1412	131	4	14	1422	35	1444	0	1691
Thermoplasma_volcanium_GSS1	Dplasma_AS4	89.91	1417	130	6	26	1436	24	1433	0	1651
Thermoplasma_volcanium_GSS1	Eplasma	88.58	1471	160	5	3	1470	24	1489	0	1550
Thermoplasma_volcanium_GSS1	Gplasma	89.44	1354	138	4	26	1378	2	1351	0	1520
Thermoplasma_volcanium_GSS1	Deep_sea_vent_clone_DQ451876.1	89.72	1313	123	7	25	1331	5	1311	0	1487
Thermoplasma_volcanium_GSS1	Ferroplasma_cupricumulans_BH2	88.38	1368	156	2	10	1376	10	1375	0	1437
Thermoplasma_volcanium_GSS1	Acidiplasma_aeolicum	88.77	1291	143	1	86	1376	35	1323	0	1403
Thermoplasma_volcanium_GSS1	Ferroplasma_thermophilum_strainL1	87.46	1427	170	7	25	1444	5	1429	0	1358
Thermoplasma_volcanium_GSS1	Ferroplasma_acidiphilum_Y	86.98	1444	183	4	3	1444	13	1453	0	1354
Thermoplasma_volcanium_GSS1	Japanese_acid_spring_clone_AB600329.1	85.29	1353	186	10	4	1348	1	1348	0	1031
Thermoplasma_volcanium_GSS1	Japanese_acid_spring_clone_AB600331.1	85.24	1355	183	12	4	1348	1	1348	0	1015
Thermoplasma_volcanium_GSS1	Aciduliprofundum_boonei_T469	84.01	1476	223	7	3	1468	1	1473	0	1011
Thermoplasma_volcanium_GSS1	Taiwanese_acid_spring_clone_FJ797335.1	85.06	1312	183	10	26	1329	1	1307	0	973
Thermoplasma_volcanium_GSS1	Japanese_acid_spring_clone_AB600339.1	84.78	1347	192	10	10	1348	7	1348	0	971
Thermoplasma_volcanium_GSS1	Ferroplasma_acidarmanus	89.21	806	82	5	570	1373	45	847	0	872
Thermoplasma_volcanium_GSS1	Indian_Ridge_deep_sea_vent_clone_AY251064	85.66	983	136	2	73	1051	55	1036	0	821
Thermoplasma_volcanium_GSS1	Indian_Ridge_deep_sea_vent_clone_AY251064	87.07	263	34	0	1098	1360	1083	1345	7e-69	252
Thermoplasma_volcanium_GSS1	Iplasma	85.59	1062	141	11	1	1054	29	1086	0	807
Thermoplasma_volcanium_GSS1	Iplasma	82.91	357	60	1	1114	1470	1146	1501	4e-58	216
Thermoplasma_volcanium_GSS1	Japanese_acid_spring_clone_AB600336.1	85.57	1053	140	11	10	1054	7	1055	0	797
Thermoplasma_volcanium_GSS1	Japanese_acid_spring_clone_AB600336.1	84.26	235	37	0	1114	1348	1115	1349	5e-45	172
Thermoplasma_volcanium_GSS1	U-contaminated_subsurface_clone_HM187550.1	84.69	405	60	2	620	1022	608	1012	5e-82	295
Thermoplasma_volcanium_GSS1	U-contaminated_subsurface_clone_HM187550.1	85.08	248	37	0	1096	1343	1088	1335	9e-53	198
Thermoplasma_volcanium_GSS1	U-contaminated_subsurface_clone_HM187550.1	82.22	343	58	3	186	527	175	515	5e-45	172
Thermoplasma_volcanium_GSS1	A_fulgidus_VC-16	93.4	106	7	0	825	930	842	947	1e-39	155
Thermoplasma_volcanium_GSS1	A_fulgidus_VC-16	88.06	134	16	0	622	755	639	772	7e-35	139
Thermoplasma_volcanium_GSS1	A_fulgidus_VC-16	83.82	173	28	0	196	368	213	385	2e-29	121
Thermoplasma_volcanium_GSS1	A_fulgidus_VC-16	80.45	266	51	1	1096	1360	1116	1381	2e-25	107
Dplasma_AS4	Dplasma_AS4	100	1433	0	0	1	1433	1	1433	0	2805
Dplasma_AS4	La_Zarza-Perrunal_AMD_clone_HM745447.1	99.02	1432	11	3	4	1433	1	1431	0	2716
Dplasma_AS4	Rio_Tinto_clone_EU370308.1	97.55	1431	33	2	4	1433	3	1432	0	2555
Dplasma_AS4	Aplasma	93.44	1417	91	2	4	1419	1	1416	0	2068
Dplasma_AS4	Bplasma_DQ303253	92.37	1442	92	9	2	1433	1	1434	0	1945
Dplasma_AS4	Cplasma_SAWT391	92.35	1399	103	4	24	1419	47	1444	0	1903
Dplasma_AS4	Thermogymnomonas_acidicola	91.64	1411	116	2	24	1433	10	1419	0	1855
Dplasma_AS4	Gplasma	91.73	1354	107	2	23	1374	1	1351	0	1792
Dplasma_AS4	Deep_sea_vent_clone_DQ451876.1	91.74	1307	104	4	24	1327	6	1311	0	1707
Dplasma_AS4	Eplasma	90.32	1436	126	8	4	1433	27	1455	0	1703
Dplasma_AS4	Thermoplasma_volcanium_GSS1	89.91	1417	130	6	24	1433	26	1436	0	1651
Dplasma_AS4	Picrophilus_torridus_DSM_9790	89.67	1433	143	5	4	1433	15	1445	0	1639
Dplasma_AS4	Picrophilus_oshimae_strain_KAW2	89.81	1413	139	5	24	1433	26	1436	0	1629
Dplasma_AS4	Thermoplasma_acidophilum_DSM_1728	89.46	1414	143	5	24	1433	26	1437	0	1594
Dplasma_AS4	Ferroplasma_cupricumulans_BH2	89.12	1250	134	2	182	1430	185	1433	0	1390
Dplasma_AS4	Acidiplasma_aeolicum	89.8	1176	118	2	182	1356	133	1307	0	1366
Dplasma_AS4	Ferroplasma_acidiphilum_Y	88.74	1234	137	2	201	1433	213	1445	0	1342
Dplasma_AS4	Ferroplasma_thermophilum_strainL1	88.72	1259	134	7	182	1433	164	1421	0	1322
Dplasma_AS4	Japanese_acid_spring_clone_AB600329.1	85.19	1350	187	9	4	1344	3	1348	0	1035
Dplasma_AS4	Taiwanese_acid_spring_clone_FJ797335.1	85.51	1311	177	9	24	1325	1	1307	0	1033
Dplasma_AS4	Japanese_acid_spring_clone_AB600331.1	84.57	1348	199	6	4	1344	3	1348	0	989
Dplasma_AS4	Japanese_acid_spring_clone_AB600339.1	84.06	1349	208	4	2	1344	1	1348	0	952
Dplasma_AS4	Ferroplasma_acidarmanus	88.9	793	83	5	566	1356	45	834	0	841
Dplasma_AS4	Japanese_acid_spring_clone_AB600336.1	84.97	1058	149	7	2	1051	1	1056	0	793
Dplasma_AS4	Japanese_acid_spring_clone_AB600336.1	84.25	254	40	0	1091	1344	1096	1349	8e-50	188
Dplasma_AS4	Iplasma	84.94	1056	149	7	4	1051	34	1087	0	789
Dplasma_AS4	Iplasma	84.1	283	45	0	1091	1373	1127	1409	4e-55	206
Dplasma_AS4	Indian_Ridge_deep_sea_vent_clone_AY251064	84.43	970	144	4	84	1047	68	1036	0	700
Dplasma_AS4	Indian_Ridge_deep_sea_vent_clone_AY251064	87.82	271	33	0	1091	1361	1080	1350	1e-76	278
Dplasma_AS4	Aciduliprofundum_boonei_T469	83.81	970	150	4	84	1047	88	1056	0	652
Dplasma_AS4	Aciduliprofundum_boonei_T469	89.3	271	29	0	1091	1361	1100	1370	3e-86	309
Dplasma_AS4	U-contaminated_subsurface_clone_HM187550.1	83.44	465	75	2	583	1045	575	1039	5e-82	295
Dplasma_AS4	U-contaminated_subsurface_clone_HM187550.1	88.11	227	27	0	1113	1339	1109	1335	1e-64	238
Dplasma_AS4	U-contaminated_subsurface_clone_HM187550.1	79.77	440	88	1	84	522	75	514	7e-41	159
Dplasma_AS4	A_fulgidus_VC-16	83.11	296	50	0	618	913	639	934	2e-50	190
Dplasma_AS4	A_fulgidus_VC-16	90.48	105	10	0	262	366	281	385	7e-32	129
Dplasma_AS4	A_fulgidus_VC-16	81.25	256	47	1	1102	1356	1126	1381	2e-29	121
Cplasma_SAWT391	Cplasma_SAWT391	100	1444	0	0	1	1444	1	1444	0	2863
Cplasma_SAWT391	Aplasma	95.25	1410	65	2	35	1444	9	1416	0	2248
Cplasma_SAWT391	Bplasma_DQ303253	94.05	1412	80	4	35	1444	11	1420	0	2101
Cplasma_SAWT391	La_Zarza-Perrunal_AMD_clone_HM745447.1	92.91	1411	97	3	35	1444	9	1417	0	1980
Cplasma_SAWT391	Rio_Tinto_clone_EU370308.1	92.75	1420	100	3	26	1444	1	1418	0	1974
Cplasma_SAWT391	Dplasma_AS4	92.35	1399	103	4	47	1444	24	1419	0	1903
Cplasma_SAWT391	Thermogymnomonas_acidicola	92.04	1407	110	2	38	1444	1	1405	0	1885
Cplasma_SAWT391	Thermoplasma_acidophilum_DSM_1728	91.45	1368	112	4	35	1399	14	1379	0	1754
Cplasma_SAWT391	Eplasma	90.58	1423	128	6	24	1444	23	1441	0	1711
Cplasma_SAWT391	Thermoplasma_volcanium_GSS1	90.37	1412	131	4	35	1444	14	1422	0	1691
Cplasma_SAWT391	Picrophilus_torridus_DSM_9790	90.31	1424	130	6	25	1444	12	1431	0	1685
Cplasma_SAWT391	Picrophilus_oshimae_strain_KAW2	90.28	1409	130	5	39	1444	18	1422	0	1671
Cplasma_SAWT391	Gplasma	90.69	1353	123	3	47	1399	2	1351	0	1659
Cplasma_SAWT391	Deep_sea_vent_clone_DQ451876.1	90.64	1314	117	6	42	1352	1	1311	0	1582
Cplasma_SAWT391	Ferroplasma_cupricumulans_BH2	89.27	1174	124	2	224	1397	204	1375	0	1312
Cplasma_SAWT391	Acidiplasma_aeolicum	89.27	1174	124	2	224	1397	152	1323	0	1312
Cplasma_SAWT391	Ferroplasma_acidiphilum_Y	88.12	1221	143	2	224	1444	213	1431	0	1263
Cplasma_SAWT391	Ferroplasma_thermophilum_strainL1	88.81	1180	124	7	224	1397	183	1360	0	1239
Cplasma_SAWT391	Japanese_acid_spring_clone_AB600331.1	84.91	1352	192	8	26	1369	1	1348	0	1007
Cplasma_SAWT391	Japanese_acid_spring_clone_AB600329.1	84.38	1351	201	6	26	1369	1	1348	0	965
Cplasma_SAWT391	Taiwanese_acid_spring_clone_FJ797335.1	84.27	1310	197	5	47	1350	1	1307	0	932
Cplasma_SAWT391	Indian_Ridge_deep_sea_vent_clone_AY251064	84.36	1349	196	10	43	1381	2	1345	0	932
Cplasma_SAWT391	Aciduliprofundum_boonei_T469	85.34	1180	164	6	208	1381	189	1365	0	926
Cplasma_SAWT391	Ferroplasma_acidarmanus	89.93	755	73	3	641	1394	95	847	0	874
Cplasma_SAWT391	Iplasma	83.39	1385	213	12	25	1398	31	1409	0	837
Cplasma_SAWT391	Japanese_acid_spring_clone_AB600339.1	85.7	1049	137	8	35	1075	11	1054	0	837
Cplasma_SAWT391	Japanese_acid_spring_clone_AB600339.1	84.26	235	37	0	1135	1369	1114	1348	5e-45	172
Cplasma_SAWT391	Japanese_acid_spring_clone_AB600336.1	84.5	1161	166	9	218	1369	194	1349	0	813
Cplasma_SAWT391	U-contaminated_subsurface_clone_HM187550.1	82.77	737	123	3	632	1364	599	1335	3e-123	432
Cplasma_SAWT391	U-contaminated_subsurface_clone_HM187550.1	83.75	160	26	0	208	367	176	335	2e-26	111
Cplasma_SAWT391	A_fulgidus_VC-16	83.5	309	51	0	643	951	639	947	9e-56	208
Cplasma_SAWT391	A_fulgidus_VC-16	84.97	173	26	0	217	389	213	385	3e-34	137
Cplasma_SAWT391	A_fulgidus_VC-16	81.58	266	48	1	1117	1381	1116	1381	2e-32	131
Bplasma_DQ303253	Bplasma_DQ303253	100	1442	0	0	1	1442	1	1442	0	2859
Bplasma_DQ303253	Aplasma	95.42	1418	63	2	3	1420	1	1416	0	2280
Bplasma_DQ303253	Cplasma_SAWT391	94.05	1412	80	4	11	1420	35	1444	0	2101
Bplasma_DQ303253	Rio_Tinto_clone_EU370308.1	93.49	1444	84	7	3	1442	3	1440	0	2068
Bplasma_DQ303253	La_Zarza-Perrunal_AMD_clone_HM745447.1	93.2	1442	81	8	3	1436	1	1433	0	2036
Bplasma_DQ303253	Dplasma_AS4	92.37	1442	92	9	1	1434	2	1433	0	1945
Bplasma_DQ303253	Thermogymnomonas_acidicola	92.16	1429	110	2	14	1442	1	1427	0	1929
Bplasma_DQ303253	Eplasma	91.88	1440	114	3	3	1442	27	1463	0	1903
Bplasma_DQ303253	Thermoplasma_acidophilum_DSM_1728	91.73	1439	113	5	7	1442	10	1445	0	1871
Bplasma_DQ303253	Thermoplasma_volcanium_GSS1	91.45	1438	118	4	7	1442	10	1444	0	1846
Bplasma_DQ303253	Picrophilus_oshimae_strain_KAW2	90.54	1437	133	3	1	1436	4	1438	0	1746
Bplasma_DQ303253	Picrophilus_torridus_DSM_9790	90.52	1435	133	3	3	1436	15	1447	0	1742
Bplasma_DQ303253	Gplasma	90.69	1353	123	3	23	1375	2	1351	0	1659
Bplasma_DQ303253	Deep_sea_vent_clone_DQ451876.1	91.32	1314	108	6	18	1328	1	1311	0	1653
Bplasma_DQ303253	Ferroplasma_cupricumulans_BH2	89.88	1245	120	4	200	1442	204	1444	0	1441
Bplasma_DQ303253	Ferroplasma_acidiphilum_Y	87.66	1442	172	4	3	1442	16	1453	0	1427
Bplasma_DQ303253	Acidiplasma_aeolicum	90.56	1176	105	4	200	1373	152	1323	0	1423
Bplasma_DQ303253	Ferroplasma_thermophilum_strainL1	89.61	1251	118	9	200	1442	183	1429	0	1384
Bplasma_DQ303253	Japanese_acid_spring_clone_AB600329.1	84.21	1349	204	5	3	1345	3	1348	0	954
Bplasma_DQ303253	Ferroplasma_acidarmanus	90.11	809	71	7	565	1370	45	847	0	922
Bplasma_DQ303253	Taiwanese_acid_spring_clone_FJ797335.1	84.4	1250	187	4	83	1326	60	1307	0	908
Bplasma_DQ303253	Japanese_acid_spring_clone_AB600339.1	83.75	1354	205	11	1	1345	1	1348	0	860
Bplasma_DQ303253	Indian_Ridge_deep_sea_vent_clone_AY251064	83.37	1347	213	8	19	1357	2	1345	0	837
Bplasma_DQ303253	Aciduliprofundum_boonei_T469	84.18	1182	178	6	182	1357	187	1365	0	819
Bplasma_DQ303253	Iplasma	82.85	1382	221	11	3	1374	34	1409	0	783
Bplasma_DQ303253	Japanese_acid_spring_clone_AB600336.1	82.88	1355	216	11	1	1345	1	1349	0	769
Bplasma_DQ303253	Japanese_acid_spring_clone_AB600331.1	84.05	1053	153	8	3	1046	3	1049	0	706
Bplasma_DQ303253	Japanese_acid_spring_clone_AB600331.1	88.93	253	28	0	1093	1345	1096	1348	3e-77	280
Bplasma_DQ303253	U-contaminated_subsurface_clone_HM187550.1	82.49	731	122	5	614	1340	607	1335	2e-112	396
Bplasma_DQ303253	U-contaminated_subsurface_clone_HM187550.1	89.36	94	10	0	428	521	421	514	2e-25	107
Bplasma_DQ303253	A_fulgidus_VC-16	82.28	316	54	2	612	927	634	947	3e-43	167
Bplasma_DQ303253	A_fulgidus_VC-16	82.33	266	46	1	1093	1357	1116	1381	3e-37	147
Bplasma_DQ303253	A_fulgidus_VC-16	88.57	105	12	0	261	365	281	385	4e-27	113

## Sheet: Sheet2
	Aplasma	Eplasma	Gplasma	Fer1/Fer2	Iplasma
Aplasma		91.67	91.64	88.06	84.7458
Eplasma			92.95	89.47	83.9889
Gplasma				88.06	86.6483
Fer1/Fer2					84.8786
Iplasma
