# Supplementary material for: Comparative genomics in acid mine drainage biofilm communities reveals metabolic and structural differentiation of co-occurring archaea
Source: BMC Genomics. 2013 Jul 17;14:485. doi: 10.1186/1471-2164-14-485 (PMC3750248; doi:10.1186/1471-2164-14-485)
Supplement: Additional file 2 — 16S rRNA nucleotide identity for AMD Thermoplasmatales organisms and close relatives. Note that all of the organisms in the first column except for Aciduliprofundum boonei are classified as Thermoplasmatales. [file 1471-2164-14-485-S2.xls]

## Sheet: 16S_plasmas_nt_ID.blast
Acidiplasma_aeolicum	Acidiplasma_aeolicum	100	1341	0	0	1	1341	1	1341	0	2658	weighted aver
Acidiplasma_aeolicum	Aplasma	90.63	1174	106	3	152	1323	198	1369	0	1433
Acidiplasma_aeolicum	Aplasma	100	11	0	0	782	792	59	69	5	22.3
Acidiplasma_aeolicum	Eplasma	88.85	1175	131	0	152	1326	223	1397	0	1291
Acidiplasma_aeolicum	Ferroplasma_acidarmanus	96.35	849	28	3	473	1320	1	847	0	1417
Acidiplasma_aeolicum	Ferroplasma_acidiphilum_Y	95.75	1342	56	1	1	1341	62	1403	0	2208
Acidiplasma_aeolicum	Ferroplasma_cupricumulans_BH2	99.93	1342	0	1	1	1341	53	1394	0	2644
Acidiplasma_aeolicum	Ferroplasma_thermophilum_strainL1	99.48	1348	0	6	1	1341	32	1379	0	2571
Acidiplasma_aeolicum	Gplasma	87.4	1325	162	2	1	1323	28	1349	0	1292
Acidiplasma_aeolicum	Iplasma	85.37	875	120	5	134	1001	213	1086	0	686
Acidiplasma_aeolicum	Iplasma	84.73	262	40	0	1062	1323	1147	1408	2e-54	202
Acidiplasma_aeolicum	Iplasma	100	12	0	0	913	924	66	55	1.3	24.3
Acidiplasma_aeolicum	Methanothermus_fervidus_DSM_2088	83.4	253	41	1	1045	1296	375	123	8e-42	161
Acidiplasma_aeolicum	Methanothermus_fervidus_DSM_2088	80.39	311	61	0	567	877	856	546	2e-33	133
Acidiplasma_aeolicum	Methanothermus_fervidus_DSM_2088	88.78	98	11	0	376	473	1048	951	1e-25	107
Acidiplasma_aeolicum	Methanothermus_fervidus_DSM_2088	96.23	53	2	0	265	317	1160	1108	3e-20	89.7
Acidiplasma_aeolicum	Methanothermus_fervidus_DSM_2088	84.13	63	10	0	35	97	1394	1332	3e-07	46.1
Acidiplasma_aeolicum	Picrophilus_oshimae_strain_KAW2	92.26	1318	100	2	25	1340	76	1393	0	1788
Acidiplasma_aeolicum	Picrophilus_torridus_DSM_9790	92.26	1318	100	2	25	1340	85	1402	0	1788
Acidiplasma_aeolicum	Thermoplasma_acidophilum_DSM_1728	88.95	1294	136	4	35	1323	86	1377	0	1405
Acidiplasma_aeolicum	Thermoplasma_volcanium_GSS1	88.77	1291	143	1	35	1323	86	1376	0	1403
Aplasma	Acidiplasma_aeolicum	90.63	1174	106	3	198	1369	152	1323	0	1433	90.717
Aplasma	Acidiplasma_aeolicum	100	11	0	0	59	69	782	792	5.3	22.3
Aplasma	Aplasma	100	1416	0	0	1	1416	1	1416	0	2807
Aplasma	Eplasma	91.67	1416	117	1	1	1416	27	1441	0	1863
Aplasma	Ferroplasma_acidarmanus	90.28	782	65	6	590	1366	72	847	0	914
Aplasma	Ferroplasma_acidarmanus	100	11	0	0	59	69	309	319	5.3	22.3
Aplasma	Ferroplasma_acidiphilum_Y	87.98	1373	157	3	1	1369	16	1384	0	1407
Aplasma	Ferroplasma_cupricumulans_BH2	88.52	1368	152	4	5	1369	10	1375	0	1437
Aplasma	Ferroplasma_thermophilum_strainL1	90.17	1180	106	8	198	1369	183	1360	0	1360	90.2608
Aplasma	Ferroplasma_thermophilum_strainL1	100	11	0	0	59	69	814	824	5.3	22.3
Aplasma	Gplasma	91.64	1351	112	1	21	1371	2	1351	0	1774
Aplasma	Iplasma	84.91	1054	151	5	1	1047	34	1086	0	795
Aplasma	Iplasma	84.09	264	42	0	1107	1370	1146	1409	1e-50	190
Aplasma	Iplasma	100	11	0	0	967	977	1152	1162	5.3	22.3
Aplasma	Methanothermus_fervidus_DSM_2088	79.37	926	186	4	422	1342	1048	123	4e-81	291
Aplasma	Methanothermus_fervidus_DSM_2088	86.54	52	7	0	3	54	1473	1422	9e-08	48.1
Aplasma	Methanothermus_fervidus_DSM_2088	95	20	1	0	81	100	1394	1375	0.006	32.2
Aplasma	Methanothermus_fervidus_DSM_2088	100	11	0	0	181	191	1058	1048	5.3	22.3
Aplasma	Picrophilus_oshimae_strain_KAW2	90.92	1420	122	5	1	1416	6	1422	0	1756
Aplasma	Picrophilus_torridus_DSM_9790	90.92	1420	122	5	1	1416	15	1431	0	1756
Aplasma	Thermoplasma_acidophilum_DSM_1728	92.26	1370	103	2	5	1371	10	1379	0	1861
Aplasma	Thermoplasma_volcanium_GSS1	91.73	1414	114	2	5	1416	10	1422	0	1861
Eplasma	Acidiplasma_aeolicum	88.85	1175	131	0	223	1397	152	1326	0	1291
Eplasma	Aplasma	91.67	1416	117	1	27	1441	1	1416	0	1863
Eplasma	Eplasma	100	1491	0	0	1	1491	1	1491	0	2956
Eplasma	Eplasma	100	14	0	0	1410	1423	1423	1410	0.091	28.2
Eplasma	Ferroplasma_acidarmanus	89.47	779	79	3	614	1391	71	847	0	874
Eplasma	Ferroplasma_acidiphilum_Y	86.54	1441	193	1	24	1463	13	1453	0	1322
Eplasma	Ferroplasma_cupricumulans_BH2	87.45	1371	166	3	31	1397	10	1378	0	1336	87.5589
Eplasma	Ferroplasma_cupricumulans_BH2	100	12	0	0	1435	1446	1386	1397	1.4	24.3
Eplasma	Ferroplasma_thermophilum_strainL1	86.51	1431	182	7	42	1463	1	1429	0	1259
Eplasma	Gplasma	92.95	1348	95	0	47	1394	2	1349	0	1919
Eplasma	Iplasma	83.36	1184	191	3	217	1394	225	1408	0	767
Eplasma	Iplasma	96.61	59	2	0	1431	1489	1443	1501	8e-24	101
Eplasma	Methanothermus_fervidus_DSM_2088	78.76	1163	234	6	336	1489	1160	2	1e-87	313
Eplasma	Methanothermus_fervidus_DSM_2088	84.21	57	9	0	24	80	1478	1422	6e-06	42.1
Eplasma	Methanothermus_fervidus_DSM_2088	100	13	0	0	107	119	1394	1382	0.36	26.3
Eplasma	Picrophilus_oshimae_strain_KAW2	88.44	1471	166	4	22	1489	1	1470	0	1536
Eplasma	Picrophilus_torridus_DSM_9790	88.55	1459	163	4	24	1479	12	1469	0	1536
Eplasma	Thermoplasma_acidophilum_DSM_1728	88.78	1470	160	4	24	1489	3	1471	0	1576	88.8709
Eplasma	Thermoplasma_acidophilum_DSM_1728	100	12	0	0	1410	1421	1405	1394	1.4	24.3
Eplasma	Thermoplasma_volcanium_GSS1	88.58	1471	160	5	24	1489	3	1470	0	1550	88.6724
Eplasma	Thermoplasma_volcanium_GSS1	100	12	0	0	1410	1421	1404	1393	1.4	24.3
Ferroplasma_acidarmanus	Acidiplasma_aeolicum	96.35	849	28	3	1	847	473	1320	0	1417
Ferroplasma_acidarmanus	Aplasma	90.28	782	65	6	72	847	590	1366	0	914
Ferroplasma_acidarmanus	Aplasma	100	11	0	0	309	319	59	69	3.2	22.3
Ferroplasma_acidarmanus	Eplasma	89.47	779	79	3	71	847	614	1391	0	874
Ferroplasma_acidarmanus	Ferroplasma_acidarmanus	100	849	0	0	1	849	1	849	0	1671
Ferroplasma_acidarmanus	Ferroplasma_acidiphilum_Y	99.29	849	3	3	1	847	534	1381	0	1620
Ferroplasma_acidarmanus	Ferroplasma_cupricumulans_BH2	96.35	849	28	3	1	847	525	1372	0	1417
Ferroplasma_acidarmanus	Ferroplasma_thermophilum_strainL1	95.79	855	27	8	1	847	504	1357	0	1352
Ferroplasma_acidarmanus	Gplasma	88.06	821	95	3	29	847	527	1346	0	831
Ferroplasma_acidarmanus	Iplasma	85.27	482	67	3	50	528	606	1086	2e-106	375
Ferroplasma_acidarmanus	Iplasma	84.13	252	40	0	588	839	1146	1397	1e-48	182
Ferroplasma_acidarmanus	Iplasma	100	12	0	0	440	451	66	55	0.8	24.3
Ferroplasma_acidarmanus	Methanothermus_fervidus_DSM_2088	82.94	252	42	1	573	823	374	123	5e-39	151
Ferroplasma_acidarmanus	Methanothermus_fervidus_DSM_2088	86.92	107	14	0	298	404	652	546	3e-25	105
Ferroplasma_acidarmanus	Picrophilus_oshimae_strain_KAW2	92.25	800	59	3	50	847	574	1372	0	1074
Ferroplasma_acidarmanus	Picrophilus_torridus_DSM_9790	92.38	800	58	3	50	847	583	1381	0	1082
Ferroplasma_acidarmanus	Thermoplasma_acidophilum_DSM_1728	89.1	807	81	5	45	847	571	1374	0	870
Ferroplasma_acidarmanus	Thermoplasma_volcanium_GSS1	89.21	806	82	5	45	847	570	1373	0	872
Ferroplasma_acidiphilum_Y	Acidiplasma_aeolicum	95.75	1342	56	1	62	1403	1	1341	0	2211
Ferroplasma_acidiphilum_Y	Aplasma	87.98	1373	157	3	16	1384	1	1369	0	1409
Ferroplasma_acidiphilum_Y	Eplasma	86.54	1441	193	1	13	1453	24	1463	0	1324
Ferroplasma_acidiphilum_Y	Ferroplasma_acidarmanus	99.29	849	3	3	534	1381	1	847	0	1622
Ferroplasma_acidiphilum_Y	Ferroplasma_acidiphilum_Y	100	1453	0	0	1	1453	1	1453	0	2872
Ferroplasma_acidiphilum_Y	Ferroplasma_cupricumulans_BH2	95.75	1435	60	1	20	1453	10	1444	0	2364
Ferroplasma_acidiphilum_Y	Ferroplasma_thermophilum_strainL1	95.59	1429	57	5	31	1453	1	1429	0	2307
Ferroplasma_acidiphilum_Y	Gplasma	86.31	1366	186	1	36	1401	2	1366	0	1227
Ferroplasma_acidiphilum_Y	Iplasma	83.1	1059	167	8	13	1062	31	1086	0	637
Ferroplasma_acidiphilum_Y	Iplasma	84.03	263	42	0	1122	1384	1146	1408	3e-50	189
Ferroplasma_acidiphilum_Y	Iplasma	100	12	0	0	974	985	66	55	1.3	24.3
Ferroplasma_acidiphilum_Y	Methanothermus_fervidus_DSM_2088	82.94	252	42	1	1107	1357	374	123	8e-39	151
Ferroplasma_acidiphilum_Y	Methanothermus_fervidus_DSM_2088	88.39	112	13	0	827	938	657	546	3e-29	119
Ferroplasma_acidiphilum_Y	Methanothermus_fervidus_DSM_2088	88.78	98	11	0	437	534	1048	951	1e-25	107
Ferroplasma_acidiphilum_Y	Methanothermus_fervidus_DSM_2088	94.34	53	3	0	326	378	1160	1108	6e-18	81.9
Ferroplasma_acidiphilum_Y	Methanothermus_fervidus_DSM_2088	86.54	52	7	0	18	69	1473	1422	9e-08	48.1
Ferroplasma_acidiphilum_Y	Methanothermus_fervidus_DSM_2088	91.18	34	3	0	1420	1453	61	28	1e-06	44.2
Ferroplasma_acidiphilum_Y	Methanothermus_fervidus_DSM_2088	83.64	55	9	0	96	150	1394	1340	9e-05	38.2
Ferroplasma_acidiphilum_Y	Picrophilus_oshimae_strain_KAW2	90.04	1436	142	1	13	1447	3	1438	0	1719
Ferroplasma_acidiphilum_Y	Picrophilus_torridus_DSM_9790	90.18	1436	140	1	13	1447	12	1447	0	1735
Ferroplasma_acidiphilum_Y	Thermoplasma_acidophilum_DSM_1728	88.69	1247	130	5	213	1453	204	1445	0	1336
Ferroplasma_acidiphilum_Y	Thermoplasma_volcanium_GSS1	86.98	1444	183	4	13	1453	3	1444	0	1356
Ferroplasma_cupricumulans_BH2	Acidiplasma_aeolicum	99.93	1342	0	1	53	1394	1	1341	0	2644
Ferroplasma_cupricumulans_BH2	Aplasma	88.52	1368	152	4	10	1375	5	1369	0	1437
Ferroplasma_cupricumulans_BH2	Eplasma	87.45	1371	166	3	10	1378	31	1397	0	1336
Ferroplasma_cupricumulans_BH2	Eplasma	100	12	0	0	1386	1397	1435	1446	1.4	24.3
Ferroplasma_cupricumulans_BH2	Ferroplasma_acidarmanus	96.35	849	28	3	525	1372	1	847	0	1417
Ferroplasma_cupricumulans_BH2	Ferroplasma_acidiphilum_Y	95.75	1435	60	1	10	1444	20	1453	0	2361
Ferroplasma_cupricumulans_BH2	Ferroplasma_cupricumulans_BH2	100	1445	0	0	1	1445	1	1445	0	2859
Ferroplasma_cupricumulans_BH2	Ferroplasma_thermophilum_strainL1	99.44	1430	2	5	22	1445	1	1430	0	2734
Ferroplasma_cupricumulans_BH2	Gplasma	87.43	1368	167	2	27	1392	2	1366	0	1338
Ferroplasma_cupricumulans_BH2	Iplasma	84.24	1053	153	9	10	1053	38	1086	0	708
Ferroplasma_cupricumulans_BH2	Iplasma	84.73	262	40	0	1114	1375	1147	1408	3e-54	202
Ferroplasma_cupricumulans_BH2	Iplasma	100	12	0	0	965	976	66	55	1.4	24.3
Ferroplasma_cupricumulans_BH2	Methanothermus_fervidus_DSM_2088	83.4	253	41	1	1097	1348	375	123	9e-42	161
Ferroplasma_cupricumulans_BH2	Methanothermus_fervidus_DSM_2088	80.39	311	61	0	619	929	856	546	2e-33	133
Ferroplasma_cupricumulans_BH2	Methanothermus_fervidus_DSM_2088	88.78	98	11	0	428	525	1048	951	1e-25	107
Ferroplasma_cupricumulans_BH2	Methanothermus_fervidus_DSM_2088	96.23	53	2	0	317	369	1160	1108	3e-20	89.7
Ferroplasma_cupricumulans_BH2	Methanothermus_fervidus_DSM_2088	84.13	63	10	0	87	149	1394	1332	4e-07	46.1
Ferroplasma_cupricumulans_BH2	Methanothermus_fervidus_DSM_2088	88.24	34	4	0	1411	1444	61	28	0.0004	36.2
Ferroplasma_cupricumulans_BH2	Methanothermus_fervidus_DSM_2088	86.84	38	5	0	23	60	1459	1422	0.0004	36.2
Ferroplasma_cupricumulans_BH2	Picrophilus_oshimae_strain_KAW2	91.97	1420	113	1	20	1438	19	1438	0	1903
Ferroplasma_cupricumulans_BH2	Picrophilus_torridus_DSM_9790	91.96	1430	113	2	10	1438	19	1447	0	1907
Ferroplasma_cupricumulans_BH2	Thermoplasma_acidophilum_DSM_1728	88.55	1371	149	5	10	1375	10	1377	0	1439
Ferroplasma_cupricumulans_BH2	Thermoplasma_acidophilum_DSM_1728	100	12	0	0	1386	1397	1417	1428	1.4	24.3
Ferroplasma_cupricumulans_BH2	Thermoplasma_volcanium_GSS1	88.38	1368	156	2	10	1375	10	1376	0	1437
Ferroplasma_cupricumulans_BH2	Thermoplasma_volcanium_GSS1	100	12	0	0	1386	1397	1416	1427	1.4	24.3
Ferroplasma_thermophilum_strainL1	Acidiplasma_aeolicum	99.48	1348	0	6	32	1379	1	1341	0	2571
Ferroplasma_thermophilum_strainL1	Aplasma	90.17	1180	106	8	183	1360	198	1369	0	1360
Ferroplasma_thermophilum_strainL1	Aplasma	100	11	0	0	814	824	59	69	5.4	22.3
Ferroplasma_thermophilum_strainL1	Eplasma	86.51	1431	182	7	1	1429	42	1463	0	1259
Ferroplasma_thermophilum_strainL1	Ferroplasma_acidarmanus	95.79	855	27	8	504	1357	1	847	0	1352
Ferroplasma_thermophilum_strainL1	Ferroplasma_acidiphilum_Y	95.59	1429	57	5	1	1429	31	1453	0	2303
Ferroplasma_thermophilum_strainL1	Ferroplasma_cupricumulans_BH2	99.44	1430	2	5	1	1430	22	1445	0	2734
Ferroplasma_thermophilum_strainL1	Ferroplasma_thermophilum_strainL1	100	1431	0	0	1	1431	1	1431	0	2837
Ferroplasma_thermophilum_strainL1	Gplasma	87.05	1374	167	7	6	1377	2	1366	0	1265
Ferroplasma_thermophilum_strainL1	Iplasma	84.02	1039	152	10	5	1034	53	1086	0	672
Ferroplasma_thermophilum_strainL1	Iplasma	83.54	243	38	1	1118	1360	1168	1408	4e-41	159
Ferroplasma_thermophilum_strainL1	Iplasma	100	12	0	0	945	956	66	55	1.4	24.3
Ferroplasma_thermophilum_strainL1	Methanothermus_fervidus_DSM_2088	87.7	122	15	0	1212	1333	244	123	2e-30	123
Ferroplasma_thermophilum_strainL1	Methanothermus_fervidus_DSM_2088	87.6	121	15	0	789	909	666	546	8e-30	121
Ferroplasma_thermophilum_strainL1	Methanothermus_fervidus_DSM_2088	88.78	98	11	0	407	504	1048	951	1e-25	107
Ferroplasma_thermophilum_strainL1	Methanothermus_fervidus_DSM_2088	96.23	53	2	0	296	348	1160	1108	3e-20	89.7
Ferroplasma_thermophilum_strainL1	Methanothermus_fervidus_DSM_2088	84.13	63	10	0	66	128	1394	1332	4e-07	46.1
Ferroplasma_thermophilum_strainL1	Methanothermus_fervidus_DSM_2088	91.18	34	3	0	1396	1429	61	28	1e-06	44.1
Ferroplasma_thermophilum_strainL1	Methanothermus_fervidus_DSM_2088	86.84	38	5	0	2	39	1459	1422	0.0004	36.2
Ferroplasma_thermophilum_strainL1	Picrophilus_oshimae_strain_KAW2	91.64	1424	112	6	1	1423	21	1438	0	1834
Ferroplasma_thermophilum_strainL1	Picrophilus_torridus_DSM_9790	91.64	1424	112	6	1	1423	30	1447	0	1834
Ferroplasma_thermophilum_strainL1	Thermoplasma_acidophilum_DSM_1728	88.17	1361	148	9	5	1360	25	1377	0	1358
Ferroplasma_thermophilum_strainL1	Thermoplasma_acidophilum_DSM_1728	100	12	0	0	1371	1382	1417	1428	1.4	24.3
Ferroplasma_thermophilum_strainL1	Thermoplasma_volcanium_GSS1	87.46	1427	170	7	5	1429	25	1444	0	1358
Gplasma	Acidiplasma_aeolicum	87.4	1325	162	2	28	1349	1	1323	0	1292
Gplasma	Aplasma	91.64	1351	112	1	2	1351	21	1371	0	1774
Gplasma	Eplasma	92.95	1348	95	0	2	1349	47	1394	0	1919
Gplasma	Ferroplasma_acidarmanus	88.06	821	95	3	527	1346	29	847	0	831
Gplasma	Ferroplasma_acidiphilum_Y	86.31	1366	186	1	2	1366	36	1401	0	1225
Gplasma	Ferroplasma_cupricumulans_BH2	87.43	1368	167	2	2	1366	27	1392	0	1338
Gplasma	Ferroplasma_thermophilum_strainL1	87.05	1374	167	7	2	1366	6	1377	0	1265
Gplasma	Gplasma	100	1369	0	0	1	1369	1	1369	0	2714
Gplasma	Iplasma	86.82	865	102	4	172	1027	225	1086	0	795
Gplasma	Iplasma	86.09	266	37	0	1085	1350	1144	1409	7e-64	234
Gplasma	Iplasma	83.33	132	21	1	2	133	54	184	3e-17	79.8
Gplasma	Iplasma	100	12	0	0	939	950	66	55	1.3	24.3
Gplasma	Methanothermus_fervidus_DSM_2088	83.65	318	52	0	592	909	857	540	4e-59	218
Gplasma	Methanothermus_fervidus_DSM_2088	83.97	237	37	1	1087	1322	359	123	9e-42	161
Gplasma	Methanothermus_fervidus_DSM_2088	86.24	109	15	0	390	498	1060	952	1e-22	97.6
Gplasma	Methanothermus_fervidus_DSM_2088	85.71	63	9	0	62	124	1394	1332	1e-09	54
Gplasma	Picrophilus_oshimae_strain_KAW2	90	1370	129	5	2	1366	26	1392	0	1596
Gplasma	Picrophilus_torridus_DSM_9790	90	1370	129	5	2	1366	35	1401	0	1596
Gplasma	Thermoplasma_acidophilum_DSM_1728	89.59	1355	135	5	2	1351	26	1379	0	1530
Gplasma	Thermoplasma_volcanium_GSS1	89.44	1354	138	4	2	1351	26	1378	0	1520
Iplasma	Acidiplasma_aeolicum	85.37	875	120	5	213	1086	134	1001	0	686	85.3769
Iplasma	Acidiplasma_aeolicum	84.73	262	40	0	1147	1408	1062	1323	3e-54	202
Iplasma	Acidiplasma_aeolicum	100	12	0	0	55	66	924	913	1.4	24.3
Iplasma	Aplasma	84.91	1054	151	5	34	1086	1	1047	0	795
Iplasma	Aplasma	84.09	264	42	0	1146	1409	1107	1370	1e-50	190
Iplasma	Aplasma	100	11	0	0	1152	1162	967	977	5.6	22.3
Iplasma	Eplasma	83.36	1184	191	3	225	1408	217	1394	0	767
Iplasma	Eplasma	96.61	59	2	0	1443	1501	1431	1489	8e-24	101
Iplasma	Ferroplasma_acidarmanus	85.27	482	67	3	606	1086	50	528	3e-106	375
Iplasma	Ferroplasma_acidarmanus	84.13	252	40	0	1146	1397	588	839	3e-48	182
Iplasma	Ferroplasma_acidarmanus	100	12	0	0	55	66	451	440	1.4	24.3
Iplasma	Ferroplasma_acidiphilum_Y	83.1	1059	167	8	31	1086	13	1062	0	636	83.4354
Iplasma	Ferroplasma_acidiphilum_Y	84.03	263	42	0	1146	1408	1122	1384	4e-50	188
Iplasma	Ferroplasma_acidiphilum_Y	100	12	0	0	55	66	985	974	1.4	24.3
Iplasma	Ferroplasma_cupricumulans_BH2	84.24	1053	153	9	38	1086	10	1053	0	708	84.4793
Iplasma	Ferroplasma_cupricumulans_BH2	84.73	262	40	0	1147	1408	1114	1375	3e-54	202
Iplasma	Ferroplasma_cupricumulans_BH2	100	12	0	0	55	66	976	965	1.4	24.3
Iplasma	Ferroplasma_thermophilum_strainL1	84.02	1039	152	10	53	1086	5	1034	0	672	84.0781
Iplasma	Ferroplasma_thermophilum_strainL1	83.54	243	38	1	1168	1408	1118	1360	4e-41	159
Iplasma	Ferroplasma_thermophilum_strainL1	100	12	0	0	55	66	956	945	1.4	24.3
Iplasma	Gplasma	86.82	865	102	4	225	1086	172	1027	0	795
Iplasma	Gplasma	86.09	266	37	0	1144	1409	1085	1350	8e-64	234
Iplasma	Gplasma	83.33	132	21	1	54	184	2	133	3e-17	79.8
Iplasma	Gplasma	100	12	0	0	55	66	950	939	1.4	24.3
Iplasma	Iplasma	100	1503	0	0	1	1503	1	1503	0	2979
Iplasma	Methanothermus_fervidus_DSM_2088	81.69	639	112	3	312	949	1192	558	2e-89	319
Iplasma	Methanothermus_fervidus_DSM_2088	93.33	60	4	0	1443	1502	60	1	1e-19	87.7
Iplasma	Methanothermus_fervidus_DSM_2088	78.93	242	50	1	1146	1386	359	118	1e-13	67.9
Iplasma	Methanothermus_fervidus_DSM_2088	86.44	59	8	0	29	87	1480	1422	2e-09	54
Iplasma	Methanothermus_fervidus_DSM_2088	96.55	29	1	0	1017	1045	491	463	2e-08	50.1
Iplasma	Methanothermus_fervidus_DSM_2088	100	16	0	0	110	125	1397	1382	0.006	32.2
Iplasma	Picrophilus_oshimae_strain_KAW2	83.66	1377	218	5	34	1409	6	1376	0	910	84.2542
Iplasma	Picrophilus_oshimae_strain_KAW2	94.92	59	3	0	1443	1501	1412	1470	2e-21	93.7
Iplasma	Picrophilus_oshimae_strain_KAW2	100	12	0	0	55	66	976	965	1.4	24.3
Iplasma	Picrophilus_torridus_DSM_9790	83.88	1383	216	5	28	1409	9	1385	0	938	84.3533
Iplasma	Picrophilus_torridus_DSM_9790	93.88	49	3	0	1443	1491	1421	1469	2e-15	73.8
Iplasma	Picrophilus_torridus_DSM_9790	100	12	0	0	55	66	985	974	1.4	24.3
Iplasma	Thermoplasma_acidophilum_DSM_1728	84.06	1481	218	16	29	1501	1	1471	0	942
Iplasma	Thermoplasma_volcanium_GSS1	85.59	1062	141	11	29	1086	1	1054	0	807	85.0318
Iplasma	Thermoplasma_volcanium_GSS1	82.91	357	60	1	1146	1501	1114	1470	2e-58	216
Iplasma	Thermoplasma_volcanium_GSS1	100	11	0	0	1152	1162	974	984	5.6	22.3
Methanothermus_fervidus_DSM_2088	Acidiplasma_aeolicum	83.4	253	41	1	123	375	1296	1045	9e-42	161
Methanothermus_fervidus_DSM_2088	Acidiplasma_aeolicum	80.39	311	61	0	546	856	877	567	2e-33	133
Methanothermus_fervidus_DSM_2088	Acidiplasma_aeolicum	88.78	98	11	0	951	1048	473	376	1e-25	107
Methanothermus_fervidus_DSM_2088	Acidiplasma_aeolicum	96.23	53	2	0	1108	1160	317	265	3e-20	89.7
Methanothermus_fervidus_DSM_2088	Acidiplasma_aeolicum	84.13	63	10	0	1332	1394	97	35	4e-07	46.1
Methanothermus_fervidus_DSM_2088	Aplasma	79.37	926	186	4	123	1048	1342	422	4e-81	291
Methanothermus_fervidus_DSM_2088	Aplasma	80.19	621	121	2	540	1160	929	311	1e-65	240
Methanothermus_fervidus_DSM_2088	Aplasma	86.54	52	7	0	1422	1473	54	3	1e-07	48.1
Methanothermus_fervidus_DSM_2088	Aplasma	95	20	1	0	1375	1394	100	81	0.006	32.2
Methanothermus_fervidus_DSM_2088	Aplasma	100	11	0	0	1048	1058	191	181	5.5	22.3
Methanothermus_fervidus_DSM_2088	Eplasma	78.76	1163	234	6	2	1160	1489	336	1e-87	313
Methanothermus_fervidus_DSM_2088	Eplasma	79.3	657	128	3	540	1193	954	303	1e-56	210
Methanothermus_fervidus_DSM_2088	Eplasma	84.21	57	9	0	1422	1478	80	24	6e-06	42.1
Methanothermus_fervidus_DSM_2088	Eplasma	100	13	0	0	1382	1394	119	107	0.36	26.3
Methanothermus_fervidus_DSM_2088	Ferroplasma_acidarmanus	82.94	252	42	1	123	374	823	573	9e-39	151
Methanothermus_fervidus_DSM_2088	Ferroplasma_acidarmanus	86.92	107	14	0	546	652	404	298	5e-25	105
Methanothermus_fervidus_DSM_2088	Ferroplasma_acidiphilum_Y	82.94	252	42	1	123	374	1357	1107	9e-39	151
Methanothermus_fervidus_DSM_2088	Ferroplasma_acidiphilum_Y	88.39	112	13	0	546	657	938	827	3e-29	119
Methanothermus_fervidus_DSM_2088	Ferroplasma_acidiphilum_Y	94.34	53	3	0	1108	1160	378	326	7e-18	81.8
Methanothermus_fervidus_DSM_2088	Ferroplasma_acidiphilum_Y	86.54	52	7	0	1422	1473	69	18	1e-07	48.1
Methanothermus_fervidus_DSM_2088	Ferroplasma_acidiphilum_Y	91.18	34	3	0	28	61	1453	1420	2e-06	44.1
Methanothermus_fervidus_DSM_2088	Ferroplasma_acidiphilum_Y	83.64	55	9	0	1340	1394	150	96	9e-05	38.2
Methanothermus_fervidus_DSM_2088	Ferroplasma_cupricumulans_BH2	83.4	253	41	1	123	375	1348	1097	9e-42	161
Methanothermus_fervidus_DSM_2088	Ferroplasma_cupricumulans_BH2	80.39	311	61	0	546	856	929	619	2e-33	133
Methanothermus_fervidus_DSM_2088	Ferroplasma_cupricumulans_BH2	88.78	98	11	0	951	1048	525	428	1e-25	107
Methanothermus_fervidus_DSM_2088	Ferroplasma_cupricumulans_BH2	96.23	53	2	0	1108	1160	369	317	3e-20	89.7
Methanothermus_fervidus_DSM_2088	Ferroplasma_cupricumulans_BH2	84.13	63	10	0	1332	1394	149	87	4e-07	46.1
Methanothermus_fervidus_DSM_2088	Ferroplasma_cupricumulans_BH2	86.84	38	5	0	1422	1459	60	23	0.0004	36.2
Methanothermus_fervidus_DSM_2088	Ferroplasma_cupricumulans_BH2	88.24	34	4	0	28	61	1444	1411	0.0004	36.2
Methanothermus_fervidus_DSM_2088	Ferroplasma_thermophilum_strainL1	87.7	122	15	0	123	244	1333	1212	2e-30	123
Methanothermus_fervidus_DSM_2088	Ferroplasma_thermophilum_strainL1	87.6	121	15	0	546	666	909	789	8e-30	121
Methanothermus_fervidus_DSM_2088	Ferroplasma_thermophilum_strainL1	88.78	98	11	0	951	1048	504	407	1e-25	107
Methanothermus_fervidus_DSM_2088	Ferroplasma_thermophilum_strainL1	96.23	53	2	0	1108	1160	348	296	3e-20	89.7
Methanothermus_fervidus_DSM_2088	Ferroplasma_thermophilum_strainL1	84.13	63	10	0	1332	1394	128	66	4e-07	46.1
Methanothermus_fervidus_DSM_2088	Ferroplasma_thermophilum_strainL1	91.18	34	3	0	28	61	1429	1396	2e-06	44.1
Methanothermus_fervidus_DSM_2088	Ferroplasma_thermophilum_strainL1	86.84	38	5	0	1422	1459	39	2	0.0004	36.2
Methanothermus_fervidus_DSM_2088	Gplasma	83.65	318	52	0	540	857	909	592	5e-59	218
Methanothermus_fervidus_DSM_2088	Gplasma	83.97	237	37	1	123	359	1322	1087	9e-42	161
Methanothermus_fervidus_DSM_2088	Gplasma	86.24	109	15	0	952	1060	498	390	1e-22	97.6
Methanothermus_fervidus_DSM_2088	Gplasma	85.71	63	9	0	1332	1394	124	62	2e-09	54
Methanothermus_fervidus_DSM_2088	Iplasma	81.69	639	112	3	558	1192	949	312	2e-89	319
Methanothermus_fervidus_DSM_2088	Iplasma	93.33	60	4	0	1	60	1502	1443	1e-19	87.7
Methanothermus_fervidus_DSM_2088	Iplasma	78.93	242	50	1	118	359	1386	1146	1e-13	67.9
Methanothermus_fervidus_DSM_2088	Iplasma	86.44	59	8	0	1422	1480	87	29	2e-09	54
Methanothermus_fervidus_DSM_2088	Iplasma	96.55	29	1	0	463	491	1045	1017	2e-08	50.1
Methanothermus_fervidus_DSM_2088	Iplasma	100	16	0	0	1382	1397	125	110	0.006	32.2
Methanothermus_fervidus_DSM_2088	Methanothermus_fervidus_DSM_2088	100	1480	0	0	1	1480	1	1480	0	2934
Methanothermus_fervidus_DSM_2088	Methanothermus_fervidus_DSM_2088	100	14	0	0	86	99	99	86	0.09	28.2
Methanothermus_fervidus_DSM_2088	Picrophilus_oshimae_strain_KAW2	82.65	317	55	0	540	856	935	619	3e-51	192
Methanothermus_fervidus_DSM_2088	Picrophilus_oshimae_strain_KAW2	84.19	253	39	1	123	375	1348	1097	2e-46	176
Methanothermus_fervidus_DSM_2088	Picrophilus_oshimae_strain_KAW2	88.66	97	11	0	952	1048	524	428	5e-25	105
Methanothermus_fervidus_DSM_2088	Picrophilus_oshimae_strain_KAW2	91.67	60	5	0	2	61	1470	1411	3e-17	79.8
Methanothermus_fervidus_DSM_2088	Picrophilus_oshimae_strain_KAW2	92.45	53	4	0	1108	1160	368	316	2e-15	73.8
Methanothermus_fervidus_DSM_2088	Picrophilus_oshimae_strain_KAW2	80.28	142	27	1	1332	1473	148	8	6e-09	52
Methanothermus_fervidus_DSM_2088	Picrophilus_oshimae_strain_KAW2	100	12	0	0	918	929	483	472	1.4	24.3
Methanothermus_fervidus_DSM_2088	Picrophilus_torridus_DSM_9790	82.65	317	55	0	540	856	944	628	3e-51	192
Methanothermus_fervidus_DSM_2088	Picrophilus_torridus_DSM_9790	84.19	253	39	1	123	375	1357	1106	2e-46	176
Methanothermus_fervidus_DSM_2088	Picrophilus_torridus_DSM_9790	88.66	97	11	0	952	1048	533	437	5e-25	105
Methanothermus_fervidus_DSM_2088	Picrophilus_torridus_DSM_9790	92.45	53	4	0	1108	1160	377	325	2e-15	73.8
Methanothermus_fervidus_DSM_2088	Picrophilus_torridus_DSM_9790	80.54	149	28	1	1332	1480	157	10	1e-10	58
Methanothermus_fervidus_DSM_2088	Picrophilus_torridus_DSM_9790	88.89	45	5	0	17	61	1464	1420	2e-08	50.1
Methanothermus_fervidus_DSM_2088	Picrophilus_torridus_DSM_9790	100	12	0	0	918	929	492	481	1.4	24.3
Methanothermus_fervidus_DSM_2088	Thermoplasma_acidophilum_DSM_1728	79.46	857	168	5	2	856	1471	621	1e-74	270
Methanothermus_fervidus_DSM_2088	Thermoplasma_acidophilum_DSM_1728	82.24	214	33	2	950	1160	528	317	2e-27	113
Methanothermus_fervidus_DSM_2088	Thermoplasma_acidophilum_DSM_1728	86.44	59	8	0	1422	1480	59	1	2e-09	54
Methanothermus_fervidus_DSM_2088	Thermoplasma_acidophilum_DSM_1728	87.5	24	3	0	255	278	286	263	1.4	24.3
Methanothermus_fervidus_DSM_2088	Thermoplasma_volcanium_GSS1	84.23	317	50	0	540	856	936	620	3e-63	232
Methanothermus_fervidus_DSM_2088	Thermoplasma_volcanium_GSS1	80.42	378	69	3	2	377	1470	1096	2e-36	143
Methanothermus_fervidus_DSM_2088	Thermoplasma_volcanium_GSS1	82.87	216	28	3	950	1160	527	316	2e-30	123
Methanothermus_fervidus_DSM_2088	Thermoplasma_volcanium_GSS1	80.92	152	28	1	1329	1480	151	1	2e-12	63.9
Methanothermus_fervidus_DSM_2088	Thermoplasma_volcanium_GSS1	87.5	24	3	0	255	278	285	262	1.4	24.3
Methanothermus_fervidus_DSM_2088	Thermoplasma_volcanium_GSS1	100	11	0	0	96	106	948	938	5.5	22.3
Picrophilus_oshimae_strain_KAW2	Acidiplasma_aeolicum	92.26	1318	100	2	76	1393	25	1340	0	1788
Picrophilus_oshimae_strain_KAW2	Aplasma	90.92	1420	122	5	6	1422	1	1416	0	1756
Picrophilus_oshimae_strain_KAW2	Eplasma	88.44	1471	166	4	1	1470	22	1489	0	1536
Picrophilus_oshimae_strain_KAW2	Ferroplasma_acidarmanus	92.25	800	59	3	574	1372	50	847	0	1074
Picrophilus_oshimae_strain_KAW2	Ferroplasma_acidiphilum_Y	90.04	1436	142	1	3	1438	13	1447	0	1717
Picrophilus_oshimae_strain_KAW2	Ferroplasma_cupricumulans_BH2	91.97	1420	113	1	19	1438	20	1438	0	1903
Picrophilus_oshimae_strain_KAW2	Ferroplasma_thermophilum_strainL1	91.64	1424	112	6	21	1438	1	1423	0	1834
Picrophilus_oshimae_strain_KAW2	Gplasma	90	1370	129	5	26	1392	2	1366	0	1596
Picrophilus_oshimae_strain_KAW2	Iplasma	83.66	1377	218	5	6	1376	34	1409	0	910
Picrophilus_oshimae_strain_KAW2	Iplasma	94.92	59	3	0	1412	1470	1443	1501	2e-21	93.7
Picrophilus_oshimae_strain_KAW2	Iplasma	100	12	0	0	965	976	66	55	1.4	24.3
Picrophilus_oshimae_strain_KAW2	Methanothermus_fervidus_DSM_2088	82.65	317	55	0	619	935	856	540	3e-51	192
Picrophilus_oshimae_strain_KAW2	Methanothermus_fervidus_DSM_2088	84.19	253	39	1	1097	1348	375	123	2e-46	176
Picrophilus_oshimae_strain_KAW2	Methanothermus_fervidus_DSM_2088	88.66	97	11	0	428	524	1048	952	5e-25	105
Picrophilus_oshimae_strain_KAW2	Methanothermus_fervidus_DSM_2088	91.67	60	5	0	1411	1470	61	2	3e-17	79.8
Picrophilus_oshimae_strain_KAW2	Methanothermus_fervidus_DSM_2088	92.45	53	4	0	316	368	1160	1108	2e-15	73.8
Picrophilus_oshimae_strain_KAW2	Methanothermus_fervidus_DSM_2088	80.28	142	27	1	8	148	1473	1332	6e-09	52
Picrophilus_oshimae_strain_KAW2	Methanothermus_fervidus_DSM_2088	100	12	0	0	472	483	929	918	1.4	24.3
Picrophilus_oshimae_strain_KAW2	Picrophilus_oshimae_strain_KAW2	100	1470	0	0	1	1470	1	1470	0	2914
Picrophilus_oshimae_strain_KAW2	Picrophilus_torridus_DSM_9790	99.72	1450	4	0	6	1455	15	1464	0	2843
Picrophilus_oshimae_strain_KAW2	Thermoplasma_acidophilum_DSM_1728	90.34	1459	130	6	18	1470	18	1471	0	1737
Picrophilus_oshimae_strain_KAW2	Thermoplasma_volcanium_GSS1	90.19	1457	135	5	18	1470	18	1470	0	1721
Picrophilus_torridus_DSM_9790	Acidiplasma_aeolicum	92.26	1318	100	2	85	1402	25	1340	0	1788
Picrophilus_torridus_DSM_9790	Aplasma	90.92	1420	122	5	15	1431	1	1416	0	1756
Picrophilus_torridus_DSM_9790	Eplasma	88.55	1459	163	4	12	1469	24	1479	0	1536
Picrophilus_torridus_DSM_9790	Ferroplasma_acidarmanus	92.38	800	58	3	583	1381	50	847	0	1082
Picrophilus_torridus_DSM_9790	Ferroplasma_acidiphilum_Y	90.18	1436	140	1	12	1447	13	1447	0	1733
Picrophilus_torridus_DSM_9790	Ferroplasma_cupricumulans_BH2	91.96	1430	113	2	19	1447	10	1438	0	1907
Picrophilus_torridus_DSM_9790	Ferroplasma_thermophilum_strainL1	91.64	1424	112	6	30	1447	1	1423	0	1834
Picrophilus_torridus_DSM_9790	Gplasma	90	1370	129	5	35	1401	2	1366	0	1596
Picrophilus_torridus_DSM_9790	Iplasma	83.88	1383	216	5	9	1385	28	1409	0	938
Picrophilus_torridus_DSM_9790	Iplasma	93.88	49	3	0	1421	1469	1443	1491	2e-15	73.8
Picrophilus_torridus_DSM_9790	Iplasma	100	12	0	0	974	985	66	55	1.4	24.3
Picrophilus_torridus_DSM_9790	Methanothermus_fervidus_DSM_2088	82.65	317	55	0	628	944	856	540	3e-51	192
Picrophilus_torridus_DSM_9790	Methanothermus_fervidus_DSM_2088	84.19	253	39	1	1106	1357	375	123	2e-46	176
Picrophilus_torridus_DSM_9790	Methanothermus_fervidus_DSM_2088	88.66	97	11	0	437	533	1048	952	5e-25	105
Picrophilus_torridus_DSM_9790	Methanothermus_fervidus_DSM_2088	92.45	53	4	0	325	377	1160	1108	2e-15	73.8
Picrophilus_torridus_DSM_9790	Methanothermus_fervidus_DSM_2088	80.54	149	28	1	10	157	1480	1332	1e-10	58
Picrophilus_torridus_DSM_9790	Methanothermus_fervidus_DSM_2088	88.89	45	5	0	1420	1464	61	17	2e-08	50.1
Picrophilus_torridus_DSM_9790	Methanothermus_fervidus_DSM_2088	100	12	0	0	481	492	929	918	1.4	24.3
Picrophilus_torridus_DSM_9790	Picrophilus_oshimae_strain_KAW2	99.72	1450	4	0	15	1464	6	1455	0	2843
Picrophilus_torridus_DSM_9790	Picrophilus_torridus_DSM_9790	100	1469	0	0	1	1469	1	1469	0	2912
Picrophilus_torridus_DSM_9790	Thermoplasma_acidophilum_DSM_1728	90.18	1466	133	6	10	1469	1	1461	0	1727
Picrophilus_torridus_DSM_9790	Thermoplasma_volcanium_GSS1	90.03	1464	138	5	10	1469	1	1460	0	1711
Thermoplasma_acidophilum_DSM_1728	Acidiplasma_aeolicum	88.95	1294	136	4	86	1377	35	1323	0	1380
Thermoplasma_acidophilum_DSM_1728	Aplasma	92.26	1370	103	2	10	1379	5	1371	0	1828
Thermoplasma_acidophilum_DSM_1728	Eplasma	88.78	1470	160	4	3	1471	24	1489	0	1542
Thermoplasma_acidophilum_DSM_1728	Eplasma	100	12	0	0	1394	1405	1421	1410	1.4	24.3
Thermoplasma_acidophilum_DSM_1728	Ferroplasma_acidarmanus	89.1	807	81	5	571	1374	45	847	0	844
Thermoplasma_acidophilum_DSM_1728	Ferroplasma_acidiphilum_Y	88.69	1247	130	5	204	1445	213	1453	0	1308
Thermoplasma_acidophilum_DSM_1728	Ferroplasma_cupricumulans_BH2	88.55	1371	149	5	10	1377	10	1375	0	1413
Thermoplasma_acidophilum_DSM_1728	Ferroplasma_cupricumulans_BH2	100	12	0	0	1417	1428	1386	1397	1.4	24.3
Thermoplasma_acidophilum_DSM_1728	Ferroplasma_thermophilum_strainL1	88.17	1361	148	9	25	1377	5	1360	0	1332
Thermoplasma_acidophilum_DSM_1728	Ferroplasma_thermophilum_strainL1	100	12	0	0	1417	1428	1371	1382	1.4	24.3
Thermoplasma_acidophilum_DSM_1728	Gplasma	89.59	1355	135	5	26	1379	2	1351	0	1497
Thermoplasma_acidophilum_DSM_1728	Iplasma	84.06	1481	218	16	1	1471	29	1501	0	924
Thermoplasma_acidophilum_DSM_1728	Methanothermus_fervidus_DSM_2088	79.46	857	168	5	621	1471	856	2	6e-74	268
Thermoplasma_acidophilum_DSM_1728	Methanothermus_fervidus_DSM_2088	82.24	214	33	2	317	528	1160	950	2e-27	113
Thermoplasma_acidophilum_DSM_1728	Methanothermus_fervidus_DSM_2088	86.44	59	8	0	1	59	1480	1422	2e-09	54
Thermoplasma_acidophilum_DSM_1728	Methanothermus_fervidus_DSM_2088	87.5	24	3	0	263	286	278	255	1.4	24.3
Thermoplasma_acidophilum_DSM_1728	Picrophilus_oshimae_strain_KAW2	90.34	1459	130	6	18	1471	18	1470	0	1703
Thermoplasma_acidophilum_DSM_1728	Picrophilus_torridus_DSM_9790	90.18	1466	133	6	1	1461	10	1469	0	1693
Thermoplasma_acidophilum_DSM_1728	Thermoplasma_acidophilum_DSM_1728	100	1471	0	0	1	1471	1	1471	0	2874
Thermoplasma_acidophilum_DSM_1728	Thermoplasma_volcanium_GSS1	98.3	1471	24	1	1	1471	1	1470	0	2676
Thermoplasma_volcanium_GSS1	Acidiplasma_aeolicum	88.77	1291	143	1	86	1376	35	1323	0	1403
Thermoplasma_volcanium_GSS1	Aplasma	91.73	1414	114	2	10	1422	5	1416	0	1861
Thermoplasma_volcanium_GSS1	Eplasma	88.58	1471	160	5	3	1470	24	1489	0	1550
Thermoplasma_volcanium_GSS1	Eplasma	100	12	0	0	1393	1404	1421	1410	1.4	24.3
Thermoplasma_volcanium_GSS1	Ferroplasma_acidarmanus	89.21	806	82	5	570	1373	45	847	0	872
Thermoplasma_volcanium_GSS1	Ferroplasma_acidiphilum_Y	86.98	1444	183	4	3	1444	13	1453	0	1354
Thermoplasma_volcanium_GSS1	Ferroplasma_cupricumulans_BH2	88.38	1368	156	2	10	1376	10	1375	0	1437
Thermoplasma_volcanium_GSS1	Ferroplasma_cupricumulans_BH2	100	12	0	0	1416	1427	1386	1397	1.4	24.3
Thermoplasma_volcanium_GSS1	Ferroplasma_thermophilum_strainL1	87.46	1427	170	7	25	1444	5	1429	0	1358
Thermoplasma_volcanium_GSS1	Gplasma	89.44	1354	138	4	26	1378	2	1351	0	1520
Thermoplasma_volcanium_GSS1	Iplasma	85.59	1062	141	11	1	1054	29	1086	0	807
Thermoplasma_volcanium_GSS1	Iplasma	82.91	357	60	1	1114	1470	1146	1501	2e-58	216
Thermoplasma_volcanium_GSS1	Iplasma	100	11	0	0	974	984	1152	1162	5.5	22.3
Thermoplasma_volcanium_GSS1	Methanothermus_fervidus_DSM_2088	84.23	317	50	0	620	936	856	540	3e-63	232
Thermoplasma_volcanium_GSS1	Methanothermus_fervidus_DSM_2088	80.42	378	69	3	1096	1470	377	2	2e-36	143
Thermoplasma_volcanium_GSS1	Methanothermus_fervidus_DSM_2088	82.87	216	28	3	316	527	1160	950	2e-30	123
Thermoplasma_volcanium_GSS1	Methanothermus_fervidus_DSM_2088	80.92	152	28	1	1	151	1480	1329	2e-12	63.9
Thermoplasma_volcanium_GSS1	Methanothermus_fervidus_DSM_2088	87.5	24	3	0	262	285	278	255	1.4	24.3
Thermoplasma_volcanium_GSS1	Methanothermus_fervidus_DSM_2088	100	11	0	0	938	948	106	96	5.5	22.3
Thermoplasma_volcanium_GSS1	Picrophilus_oshimae_strain_KAW2	90.19	1457	135	5	18	1470	18	1470	0	1721
Thermoplasma_volcanium_GSS1	Picrophilus_torridus_DSM_9790	90.03	1464	138	5	1	1460	10	1469	0	1711
Thermoplasma_volcanium_GSS1	Thermoplasma_acidophilum_DSM_1728	98.3	1471	24	1	1	1470	1	1471	0	2710
Thermoplasma_volcanium_GSS1	Thermoplasma_volcanium_GSS1	100	1470	0	0	1	1470	1	1470	0	2914

## Sheet: newer_blast
Acidiplasma_aeolicum	Acidiplasma_aeolicum	100	1341	0	0	1	1341	1	1341	0	2658
Acidiplasma_aeolicum	Aciduliprofundum_boonei_T469	82.83	856	142	2	146	996	199	1054	2e-150	521
Acidiplasma_aeolicum	Aciduliprofundum_boonei_T469	89.22	269	29	0	1043	1311	1101	1369	1e-84	303
Acidiplasma_aeolicum	Aplasma	90.63	1174	106	3	152	1323	198	1369	0	1433
Acidiplasma_aeolicum	Aplasma	100	11	0	0	782	792	59	69	5.8	22.3
Acidiplasma_aeolicum	Eplasma	88.85	1175	131	0	152	1326	223	1397	0	1291
Acidiplasma_aeolicum	Ferroplasma_acidarmanus	96.35	849	28	3	473	1320	1	847	0	1417
Acidiplasma_aeolicum	Ferroplasma_acidiphilum_Y	95.75	1342	56	1	1	1341	62	1403	0	2208
Acidiplasma_aeolicum	Ferroplasma_cupricumulans_BH2	99.93	1342	0	1	1	1341	53	1394	0	2644
Acidiplasma_aeolicum	Ferroplasma_thermophilum_strainL1	99.48	1348	0	6	1	1341	32	1379	0	2571
Acidiplasma_aeolicum	Gplasma	87.4	1325	162	2	1	1323	28	1349	0	1292
Acidiplasma_aeolicum	Iplasma	85.37	875	120	5	134	1001	213	1086	0	686
Acidiplasma_aeolicum	Iplasma	84.73	262	40	0	1062	1323	1147	1408	3e-54	202
Acidiplasma_aeolicum	Iplasma	100	12	0	0	913	924	66	55	1.5	24.3
Acidiplasma_aeolicum	Methanothermus_fervidus_DSM_2088	83.4	253	41	1	1045	1296	375	123	1e-41	161
Acidiplasma_aeolicum	Methanothermus_fervidus_DSM_2088	80.39	311	61	0	567	877	856	546	2e-33	133
Acidiplasma_aeolicum	Methanothermus_fervidus_DSM_2088	88.78	98	11	0	376	473	1048	951	1e-25	107
Acidiplasma_aeolicum	Methanothermus_fervidus_DSM_2088	96.23	53	2	0	265	317	1160	1108	3e-20	89.7
Acidiplasma_aeolicum	Methanothermus_fervidus_DSM_2088	84.13	63	10	0	35	97	1394	1332	4e-07	46.1
Acidiplasma_aeolicum	Picrophilus_oshimae_strain_KAW2	92.26	1318	100	2	25	1340	76	1393	0	1788
Acidiplasma_aeolicum	Picrophilus_torridus_DSM_9790	92.26	1318	100	2	25	1340	85	1402	0	1788
Acidiplasma_aeolicum	Thermogymnomonas_acidicola	88.57	1172	134	0	152	1323	187	1358	0	1261
Acidiplasma_aeolicum	Thermoplasma_acidophilum_DSM_1728	88.95	1294	136	4	35	1323	86	1377	0	1405
Acidiplasma_aeolicum	Thermoplasma_volcanium_GSS1	88.77	1291	143	1	35	1323	86	1376	0	1403
Aciduliprofundum_boonei_T469	Acidiplasma_aeolicum	82.83	856	142	2	199	1054	146	996	3e-150	521
Aciduliprofundum_boonei_T469	Acidiplasma_aeolicum	89.22	269	29	0	1101	1369	1043	1311	1e-84	303
Aciduliprofundum_boonei_T469	Aciduliprofundum_boonei_T469	100	1473	0	0	1	1473	1	1473	0	2920
Aciduliprofundum_boonei_T469	Aplasma	84.11	1366	200	8	4	1365	1	1353	0	942
Aciduliprofundum_boonei_T469	Eplasma	84.05	859	130	4	199	1056	217	1069	3e-171	591
Aciduliprofundum_boonei_T469	Eplasma	88.98	372	40	1	1103	1473	1116	1487	4e-115	404
Aciduliprofundum_boonei_T469	Eplasma	90.32	62	6	0	1	62	24	85	5e-16	75.8
Aciduliprofundum_boonei_T469	Ferroplasma_acidarmanus	84.37	435	61	4	621	1054	95	523	5e-84	301
Aciduliprofundum_boonei_T469	Ferroplasma_acidarmanus	89.1	266	29	0	1104	1369	573	838	7e-83	297
Aciduliprofundum_boonei_T469	Ferroplasma_acidiphilum_Y	82.82	850	141	2	205	1054	213	1057	2e-151	525
Aciduliprofundum_boonei_T469	Ferroplasma_acidiphilum_Y	89.1	266	29	0	1104	1369	1107	1372	7e-83	297
Aciduliprofundum_boonei_T469	Ferroplasma_acidiphilum_Y	91.07	56	5	0	1	56	13	68	5e-16	75.8
Aciduliprofundum_boonei_T469	Ferroplasma_acidiphilum_Y	96.88	32	1	0	1418	1449	1422	1453	5e-10	56
Aciduliprofundum_boonei_T469	Ferroplasma_cupricumulans_BH2	82.83	856	142	2	199	1054	198	1048	3e-150	521
Aciduliprofundum_boonei_T469	Ferroplasma_cupricumulans_BH2	89.22	269	29	0	1101	1369	1095	1363	1e-84	303
Aciduliprofundum_boonei_T469	Ferroplasma_cupricumulans_BH2	100	12	0	0	1421	1432	1386	1397	1.6	24.3
Aciduliprofundum_boonei_T469	Ferroplasma_thermophilum_strainL1	82.63	858	142	4	199	1054	177	1029	6e-142	494
Aciduliprofundum_boonei_T469	Ferroplasma_thermophilum_strainL1	87.91	273	29	3	1101	1369	1076	1348	6e-71	258
Aciduliprofundum_boonei_T469	Ferroplasma_thermophilum_strainL1	100	12	0	0	1421	1432	1371	1382	1.6	24.3
Aciduliprofundum_boonei_T469	Gplasma	84.35	984	142	6	76	1056	50	1024	0	694
Aciduliprofundum_boonei_T469	Gplasma	90.28	247	24	0	1119	1365	1087	1333	2e-83	299
Aciduliprofundum_boonei_T469	Iplasma	88.33	720	80	2	212	927	238	957	0	749
Aciduliprofundum_boonei_T469	Iplasma	84.18	392	54	3	982	1369	1009	1396	4e-75	272
Aciduliprofundum_boonei_T469	Iplasma	96.43	56	2	0	1418	1473	1444	1499	5e-22	95.6
Aciduliprofundum_boonei_T469	Methanothermus_fervidus_DSM_2088	83.76	1281	197	8	199	1473	1279	4	0	833
Aciduliprofundum_boonei_T469	Picrophilus_oshimae_strain_KAW2	83.45	1474	229	6	4	1473	6	1468	0	957
Aciduliprofundum_boonei_T469	Picrophilus_torridus_DSM_9790	84.21	1368	202	5	1	1365	12	1368	0	977
Aciduliprofundum_boonei_T469	Thermogymnomonas_acidicola	84.87	1447	209	5	15	1460	1	1438	0	1102
Aciduliprofundum_boonei_T469	Thermoplasma_acidophilum_DSM_1728	84.09	1477	221	8	1	1473	3	1469	0	1013
Aciduliprofundum_boonei_T469	Thermoplasma_volcanium_GSS1	84.01	1476	223	7	1	1473	3	1468	0	1011
Aplasma	Acidiplasma_aeolicum	90.63	1174	106	3	198	1369	152	1323	0	1433
Aplasma	Acidiplasma_aeolicum	100	11	0	0	59	69	782	792	6.1	22.3
Aplasma	Aciduliprofundum_boonei_T469	84.11	1366	200	8	1	1353	4	1365	0	942
Aplasma	Aplasma	100	1416	0	0	1	1416	1	1416	0	2807
Aplasma	Eplasma	91.67	1416	117	1	1	1416	27	1441	0	1863
Aplasma	Ferroplasma_acidarmanus	90.28	782	65	6	590	1366	72	847	0	914
Aplasma	Ferroplasma_acidarmanus	100	11	0	0	59	69	309	319	6.1	22.3
Aplasma	Ferroplasma_acidiphilum_Y	87.98	1373	157	3	1	1369	16	1384	0	1407
Aplasma	Ferroplasma_cupricumulans_BH2	88.52	1368	152	4	5	1369	10	1375	0	1437
Aplasma	Ferroplasma_thermophilum_strainL1	90.17	1180	106	8	198	1369	183	1360	0	1360
Aplasma	Ferroplasma_thermophilum_strainL1	100	11	0	0	59	69	814	824	6.1	22.3
Aplasma	Gplasma	91.64	1351	112	1	21	1371	2	1351	0	1774
Aplasma	Iplasma	84.91	1054	151	5	1	1047	34	1086	0	795
Aplasma	Iplasma	84.09	264	42	0	1107	1370	1146	1409	1e-50	190
Aplasma	Iplasma	100	11	0	0	967	977	1152	1162	6.1	22.3
Aplasma	Methanothermus_fervidus_DSM_2088	79.37	926	186	4	422	1342	1048	123	4e-81	291
Aplasma	Methanothermus_fervidus_DSM_2088	86.54	52	7	0	3	54	1473	1422	1e-07	48.1
Aplasma	Methanothermus_fervidus_DSM_2088	95	20	1	0	81	100	1394	1375	0.006	32.2
Aplasma	Methanothermus_fervidus_DSM_2088	100	11	0	0	181	191	1058	1048	6.1	22.3
Aplasma	Picrophilus_oshimae_strain_KAW2	90.92	1420	122	5	1	1416	6	1422	0	1756
Aplasma	Picrophilus_torridus_DSM_9790	90.92	1420	122	5	1	1416	15	1431	0	1756
Aplasma	Thermogymnomonas_acidicola	92.6	1405	104	0	12	1416	1	1405	0	1961
Aplasma	Thermoplasma_acidophilum_DSM_1728	92.26	1370	103	2	5	1371	10	1379	0	1861
Aplasma	Thermoplasma_volcanium_GSS1	91.73	1414	114	2	5	1416	10	1422	0	1861
Eplasma	Acidiplasma_aeolicum	88.85	1175	131	0	223	1397	152	1326	0	1291
Eplasma	Aciduliprofundum_boonei_T469	84.05	859	130	4	217	1069	199	1056	3e-171	591	85.769
Eplasma	Aciduliprofundum_boonei_T469	88.98	372	40	1	1116	1487	1103	1473	4e-115	404
Eplasma	Aciduliprofundum_boonei_T469	90.32	62	6	0	24	85	1	62	5e-16	75.8
Eplasma	Aplasma	91.67	1416	117	1	27	1441	1	1416	0	1863
Eplasma	Eplasma	100	1491	0	0	1	1491	1	1491	0	2956
Eplasma	Eplasma	100	14	0	0	1410	1423	1423	1410	0.1	28.2
Eplasma	Ferroplasma_acidarmanus	89.47	779	79	3	614	1391	71	847	0	874
Eplasma	Ferroplasma_acidiphilum_Y	86.54	1441	193	1	24	1463	13	1453	0	1322
Eplasma	Ferroplasma_cupricumulans_BH2	87.45	1371	166	3	31	1397	10	1378	0	1336
Eplasma	Ferroplasma_cupricumulans_BH2	100	12	0	0	1435	1446	1386	1397	1.6	24.3
Eplasma	Ferroplasma_thermophilum_strainL1	86.51	1431	182	7	42	1463	1	1429	0	1259
Eplasma	Gplasma	92.95	1348	95	0	47	1394	2	1349	0	1919
Eplasma	Iplasma	83.36	1184	191	3	217	1394	225	1408	0	767
Eplasma	Iplasma	96.61	59	2	0	1431	1489	1443	1501	9e-24	101
Eplasma	Methanothermus_fervidus_DSM_2088	78.76	1163	234	6	336	1489	1160	2	1e-87	313
Eplasma	Methanothermus_fervidus_DSM_2088	84.21	57	9	0	24	80	1478	1422	7e-06	42.1
Eplasma	Methanothermus_fervidus_DSM_2088	100	13	0	0	107	119	1394	1382	0.41	26.3
Eplasma	Picrophilus_oshimae_strain_KAW2	88.44	1471	166	4	22	1489	1	1470	0	1536
Eplasma	Picrophilus_torridus_DSM_9790	88.55	1459	163	4	24	1479	12	1469	0	1536
Eplasma	Thermogymnomonas_acidicola	90.89	1438	130	1	38	1474	1	1438	0	1804
Eplasma	Thermoplasma_acidophilum_DSM_1728	88.78	1470	160	4	24	1489	3	1471	0	1576
Eplasma	Thermoplasma_acidophilum_DSM_1728	100	12	0	0	1410	1421	1405	1394	1.6	24.3
Eplasma	Thermoplasma_volcanium_GSS1	88.58	1471	160	5	24	1489	3	1470	0	1550
Eplasma	Thermoplasma_volcanium_GSS1	100	12	0	0	1410	1421	1404	1393	1.6	24.3
Ferroplasma_acidarmanus	Acidiplasma_aeolicum	96.35	849	28	3	1	847	473	1320	0	1417
Ferroplasma_acidarmanus	Aciduliprofundum_boonei_T469	84.37	435	61	4	95	523	621	1054	3e-84	301	86.1648
Ferroplasma_acidarmanus	Aciduliprofundum_boonei_T469	89.1	266	29	0	573	838	1104	1369	4e-83	297
Ferroplasma_acidarmanus	Aplasma	90.28	782	65	6	72	847	590	1366	0	914
Ferroplasma_acidarmanus	Aplasma	100	11	0	0	309	319	59	69	3.6	22.3
Ferroplasma_acidarmanus	Eplasma	89.47	779	79	3	71	847	614	1391	0	874
Ferroplasma_acidarmanus	Ferroplasma_acidarmanus	100	849	0	0	1	849	1	849	0	1671
Ferroplasma_acidarmanus	Ferroplasma_acidiphilum_Y	99.29	849	3	3	1	847	534	1381	0	1620
Ferroplasma_acidarmanus	Ferroplasma_cupricumulans_BH2	96.35	849	28	3	1	847	525	1372	0	1417
Ferroplasma_acidarmanus	Ferroplasma_thermophilum_strainL1	95.79	855	27	8	1	847	504	1357	0	1352
Ferroplasma_acidarmanus	Gplasma	88.06	821	95	3	29	847	527	1346	0	831
Ferroplasma_acidarmanus	Iplasma	85.27	482	67	3	50	528	606	1086	2e-106	375
Ferroplasma_acidarmanus	Iplasma	84.13	252	40	0	588	839	1146	1397	2e-48	182
Ferroplasma_acidarmanus	Iplasma	100	12	0	0	440	451	66	55	0.92	24.3
Ferroplasma_acidarmanus	Methanothermus_fervidus_DSM_2088	82.94	252	42	1	573	823	374	123	6e-39	151
Ferroplasma_acidarmanus	Methanothermus_fervidus_DSM_2088	86.92	107	14	0	298	404	652	546	3e-25	105
Ferroplasma_acidarmanus	Picrophilus_oshimae_strain_KAW2	92.25	800	59	3	50	847	574	1372	0	1074
Ferroplasma_acidarmanus	Picrophilus_torridus_DSM_9790	92.38	800	58	3	50	847	583	1381	0	1082
Ferroplasma_acidarmanus	Thermogymnomonas_acidicola	87.95	805	94	3	45	847	552	1355	0	807
Ferroplasma_acidarmanus	Thermoplasma_acidophilum_DSM_1728	89.1	807	81	5	45	847	571	1374	0	870
Ferroplasma_acidarmanus	Thermoplasma_volcanium_GSS1	89.21	806	82	5	45	847	570	1373	0	872
Ferroplasma_acidiphilum_Y	Acidiplasma_aeolicum	95.75	1342	56	1	62	1403	1	1341	0	2211
Ferroplasma_acidiphilum_Y	Aciduliprofundum_boonei_T469	82.82	850	141	2	213	1057	205	1054	1e-151	526
Ferroplasma_acidiphilum_Y	Aciduliprofundum_boonei_T469	89.1	266	29	0	1107	1372	1104	1369	5e-83	298
Ferroplasma_acidiphilum_Y	Aciduliprofundum_boonei_T469	91.07	56	5	0	13	68	1	56	4e-16	75.9
Ferroplasma_acidiphilum_Y	Aciduliprofundum_boonei_T469	96.88	32	1	0	1422	1453	1418	1449	4e-10	56.1
Ferroplasma_acidiphilum_Y	Aplasma	87.98	1373	157	3	16	1384	1	1369	0	1409
Ferroplasma_acidiphilum_Y	Eplasma	86.54	1441	193	1	13	1453	24	1463	0	1324
Ferroplasma_acidiphilum_Y	Ferroplasma_acidarmanus	99.29	849	3	3	534	1381	1	847	0	1622
Ferroplasma_acidiphilum_Y	Ferroplasma_acidiphilum_Y	100	1453	0	0	1	1453	1	1453	0	2872
Ferroplasma_acidiphilum_Y	Ferroplasma_cupricumulans_BH2	95.75	1435	60	1	20	1453	10	1444	0	2364
Ferroplasma_acidiphilum_Y	Ferroplasma_thermophilum_strainL1	95.59	1429	57	5	31	1453	1	1429	0	2307
Ferroplasma_acidiphilum_Y	Gplasma	86.31	1366	186	1	36	1401	2	1366	0	1227
Ferroplasma_acidiphilum_Y	Iplasma	83.1	1059	167	8	13	1062	31	1086	0	637
Ferroplasma_acidiphilum_Y	Iplasma	84.03	263	42	0	1122	1384	1146	1408	4e-50	189
Ferroplasma_acidiphilum_Y	Iplasma	100	12	0	0	974	985	66	55	1.5	24.3
Ferroplasma_acidiphilum_Y	Methanothermus_fervidus_DSM_2088	82.94	252	42	1	1107	1357	374	123	9e-39	151
Ferroplasma_acidiphilum_Y	Methanothermus_fervidus_DSM_2088	88.39	112	13	0	827	938	657	546	3e-29	119
Ferroplasma_acidiphilum_Y	Methanothermus_fervidus_DSM_2088	88.78	98	11	0	437	534	1048	951	1e-25	107
Ferroplasma_acidiphilum_Y	Methanothermus_fervidus_DSM_2088	94.34	53	3	0	326	378	1160	1108	7e-18	81.9
Ferroplasma_acidiphilum_Y	Methanothermus_fervidus_DSM_2088	86.54	52	7	0	18	69	1473	1422	1e-07	48.1
Ferroplasma_acidiphilum_Y	Methanothermus_fervidus_DSM_2088	91.18	34	3	0	1420	1453	61	28	2e-06	44.2
Ferroplasma_acidiphilum_Y	Methanothermus_fervidus_DSM_2088	83.64	55	9	0	96	150	1394	1340	0.0001	38.2
Ferroplasma_acidiphilum_Y	Picrophilus_oshimae_strain_KAW2	90.04	1436	142	1	13	1447	3	1438	0	1719
Ferroplasma_acidiphilum_Y	Picrophilus_torridus_DSM_9790	90.18	1436	140	1	13	1447	12	1447	0	1735
Ferroplasma_acidiphilum_Y	Thermogymnomonas_acidicola	85.98	1427	200	0	27	1453	1	1427	0	1253
Ferroplasma_acidiphilum_Y	Thermoplasma_acidophilum_DSM_1728	88.69	1247	130	5	213	1453	204	1445	0	1336
Ferroplasma_acidiphilum_Y	Thermoplasma_volcanium_GSS1	86.98	1444	183	4	13	1453	3	1444	0	1356
Ferroplasma_cupricumulans_BH2	Acidiplasma_aeolicum	99.93	1342	0	1	53	1394	1	1341	0	2644
Ferroplasma_cupricumulans_BH2	Aciduliprofundum_boonei_T469	82.83	856	142	2	198	1048	199	1054	3e-150	521
Ferroplasma_cupricumulans_BH2	Aciduliprofundum_boonei_T469	89.22	269	29	0	1095	1363	1101	1369	1e-84	303
Ferroplasma_cupricumulans_BH2	Aciduliprofundum_boonei_T469	100	12	0	0	1386	1397	1421	1432	1.6	24.3
Ferroplasma_cupricumulans_BH2	Aplasma	88.52	1368	152	4	10	1375	5	1369	0	1437
Ferroplasma_cupricumulans_BH2	Eplasma	87.45	1371	166	3	10	1378	31	1397	0	1336
Ferroplasma_cupricumulans_BH2	Eplasma	100	12	0	0	1386	1397	1435	1446	1.6	24.3
Ferroplasma_cupricumulans_BH2	Ferroplasma_acidarmanus	96.35	849	28	3	525	1372	1	847	0	1417
Ferroplasma_cupricumulans_BH2	Ferroplasma_acidiphilum_Y	95.75	1435	60	1	10	1444	20	1453	0	2361
Ferroplasma_cupricumulans_BH2	Ferroplasma_cupricumulans_BH2	100	1445	0	0	1	1445	1	1445	0	2859
Ferroplasma_cupricumulans_BH2	Ferroplasma_thermophilum_strainL1	99.44	1430	2	5	22	1445	1	1430	0	2734
Ferroplasma_cupricumulans_BH2	Gplasma	87.43	1368	167	2	27	1392	2	1366	0	1338
Ferroplasma_cupricumulans_BH2	Iplasma	84.24	1053	153	9	10	1053	38	1086	0	708
Ferroplasma_cupricumulans_BH2	Iplasma	84.73	262	40	0	1114	1375	1147	1408	3e-54	202
Ferroplasma_cupricumulans_BH2	Iplasma	100	12	0	0	965	976	66	55	1.6	24.3
Ferroplasma_cupricumulans_BH2	Methanothermus_fervidus_DSM_2088	83.4	253	41	1	1097	1348	375	123	1e-41	161
Ferroplasma_cupricumulans_BH2	Methanothermus_fervidus_DSM_2088	80.39	311	61	0	619	929	856	546	2e-33	133
Ferroplasma_cupricumulans_BH2	Methanothermus_fervidus_DSM_2088	88.78	98	11	0	428	525	1048	951	1e-25	107
Ferroplasma_cupricumulans_BH2	Methanothermus_fervidus_DSM_2088	96.23	53	2	0	317	369	1160	1108	3e-20	89.7
Ferroplasma_cupricumulans_BH2	Methanothermus_fervidus_DSM_2088	84.13	63	10	0	87	149	1394	1332	4e-07	46.1
Ferroplasma_cupricumulans_BH2	Methanothermus_fervidus_DSM_2088	88.24	34	4	0	1411	1444	61	28	0.0004	36.2
Ferroplasma_cupricumulans_BH2	Methanothermus_fervidus_DSM_2088	86.84	38	5	0	23	60	1459	1422	0.0004	36.2
Ferroplasma_cupricumulans_BH2	Picrophilus_oshimae_strain_KAW2	91.97	1420	113	1	20	1438	19	1438	0	1903
Ferroplasma_cupricumulans_BH2	Picrophilus_torridus_DSM_9790	91.96	1430	113	2	10	1438	19	1447	0	1907
Ferroplasma_cupricumulans_BH2	Thermogymnomonas_acidicola	86.74	1425	189	0	20	1444	3	1427	0	1326
Ferroplasma_cupricumulans_BH2	Thermoplasma_acidophilum_DSM_1728	88.55	1371	149	5	10	1375	10	1377	0	1439
Ferroplasma_cupricumulans_BH2	Thermoplasma_acidophilum_DSM_1728	100	12	0	0	1386	1397	1417	1428	1.6	24.3
Ferroplasma_cupricumulans_BH2	Thermoplasma_volcanium_GSS1	88.38	1368	156	2	10	1375	10	1376	0	1437
Ferroplasma_cupricumulans_BH2	Thermoplasma_volcanium_GSS1	100	12	0	0	1386	1397	1416	1427	1.6	24.3
Ferroplasma_thermophilum_strainL1	Acidiplasma_aeolicum	99.48	1348	0	6	32	1379	1	1341	0	2571
Ferroplasma_thermophilum_strainL1	Aciduliprofundum_boonei_T469	82.63	858	142	4	177	1029	199	1054	6e-142	494
Ferroplasma_thermophilum_strainL1	Aciduliprofundum_boonei_T469	87.91	273	29	3	1076	1348	1101	1369	6e-71	258
Ferroplasma_thermophilum_strainL1	Aciduliprofundum_boonei_T469	100	12	0	0	1371	1382	1421	1432	1.6	24.3
Ferroplasma_thermophilum_strainL1	Aplasma	90.17	1180	106	8	183	1360	198	1369	0	1360
Ferroplasma_thermophilum_strainL1	Aplasma	100	11	0	0	814	824	59	69	6.2	22.3
Ferroplasma_thermophilum_strainL1	Eplasma	86.51	1431	182	7	1	1429	42	1463	0	1259
Ferroplasma_thermophilum_strainL1	Ferroplasma_acidarmanus	95.79	855	27	8	504	1357	1	847	0	1352
Ferroplasma_thermophilum_strainL1	Ferroplasma_acidiphilum_Y	95.59	1429	57	5	1	1429	31	1453	0	2303
Ferroplasma_thermophilum_strainL1	Ferroplasma_cupricumulans_BH2	99.44	1430	2	5	1	1430	22	1445	0	2734
Ferroplasma_thermophilum_strainL1	Ferroplasma_thermophilum_strainL1	100	1431	0	0	1	1431	1	1431	0	2837
Ferroplasma_thermophilum_strainL1	Gplasma	87.05	1374	167	7	6	1377	2	1366	0	1265
Ferroplasma_thermophilum_strainL1	Iplasma	84.02	1039	152	10	5	1034	53	1086	0	672
Ferroplasma_thermophilum_strainL1	Iplasma	83.54	243	38	1	1118	1360	1168	1408	4e-41	159
Ferroplasma_thermophilum_strainL1	Iplasma	100	12	0	0	945	956	66	55	1.6	24.3
Ferroplasma_thermophilum_strainL1	Methanothermus_fervidus_DSM_2088	87.7	122	15	0	1212	1333	244	123	2e-30	123
Ferroplasma_thermophilum_strainL1	Methanothermus_fervidus_DSM_2088	87.6	121	15	0	789	909	666	546	9e-30	121
Ferroplasma_thermophilum_strainL1	Methanothermus_fervidus_DSM_2088	88.78	98	11	0	407	504	1048	951	1e-25	107
Ferroplasma_thermophilum_strainL1	Methanothermus_fervidus_DSM_2088	96.23	53	2	0	296	348	1160	1108	3e-20	89.7
Ferroplasma_thermophilum_strainL1	Methanothermus_fervidus_DSM_2088	84.13	63	10	0	66	128	1394	1332	4e-07	46.1
Ferroplasma_thermophilum_strainL1	Methanothermus_fervidus_DSM_2088	91.18	34	3	0	1396	1429	61	28	2e-06	44.1
Ferroplasma_thermophilum_strainL1	Methanothermus_fervidus_DSM_2088	86.84	38	5	0	2	39	1459	1422	0.0004	36.2
Ferroplasma_thermophilum_strainL1	Picrophilus_oshimae_strain_KAW2	91.64	1424	112	6	1	1423	21	1438	0	1834
Ferroplasma_thermophilum_strainL1	Picrophilus_torridus_DSM_9790	91.64	1424	112	6	1	1423	30	1447	0	1834
Ferroplasma_thermophilum_strainL1	Thermogymnomonas_acidicola	86.42	1429	188	5	1	1429	5	1427	0	1257
Ferroplasma_thermophilum_strainL1	Thermoplasma_acidophilum_DSM_1728	88.17	1361	148	9	5	1360	25	1377	0	1358
Ferroplasma_thermophilum_strainL1	Thermoplasma_acidophilum_DSM_1728	100	12	0	0	1371	1382	1417	1428	1.6	24.3
Ferroplasma_thermophilum_strainL1	Thermoplasma_volcanium_GSS1	87.46	1427	170	7	5	1429	25	1444	0	1358
Gplasma	Acidiplasma_aeolicum	87.4	1325	162	2	28	1349	1	1323	0	1292
Gplasma	Aciduliprofundum_boonei_T469	84.35	984	142	6	50	1024	76	1056	0	694	85.5399
Gplasma	Aciduliprofundum_boonei_T469	90.28	247	24	0	1087	1333	1119	1365	2e-83	299
Gplasma	Aplasma	91.64	1351	112	1	2	1351	21	1371	0	1774
Gplasma	Eplasma	92.95	1348	95	0	2	1349	47	1394	0	1919
Gplasma	Ferroplasma_acidarmanus	88.06	821	95	3	527	1346	29	847	0	831
Gplasma	Ferroplasma_acidiphilum_Y	86.31	1366	186	1	2	1366	36	1401	0	1225
Gplasma	Ferroplasma_cupricumulans_BH2	87.43	1368	167	2	2	1366	27	1392	0	1338
Gplasma	Ferroplasma_thermophilum_strainL1	87.05	1374	167	7	2	1366	6	1377	0	1265
Gplasma	Gplasma	100	1369	0	0	1	1369	1	1369	0	2714
Gplasma	Iplasma	86.82	865	102	4	172	1027	225	1086	0	795
Gplasma	Iplasma	86.09	266	37	0	1085	1350	1144	1409	8e-64	234
Gplasma	Iplasma	83.33	132	21	1	2	133	54	184	3e-17	79.8
Gplasma	Iplasma	100	12	0	0	939	950	66	55	1.5	24.3
Gplasma	Methanothermus_fervidus_DSM_2088	83.65	318	52	0	592	909	857	540	5e-59	218
Gplasma	Methanothermus_fervidus_DSM_2088	83.97	237	37	1	1087	1322	359	123	1e-41	161
Gplasma	Methanothermus_fervidus_DSM_2088	86.24	109	15	0	390	498	1060	952	1e-22	97.6
Gplasma	Methanothermus_fervidus_DSM_2088	85.71	63	9	0	62	124	1394	1332	2e-09	54
Gplasma	Picrophilus_oshimae_strain_KAW2	90	1370	129	5	2	1366	26	1392	0	1596
Gplasma	Picrophilus_torridus_DSM_9790	90	1370	129	5	2	1366	35	1401	0	1596
Gplasma	Thermogymnomonas_acidicola	90.67	1351	125	1	2	1351	10	1360	0	1671
Gplasma	Thermoplasma_acidophilum_DSM_1728	89.59	1355	135	5	2	1351	26	1379	0	1530
Gplasma	Thermoplasma_volcanium_GSS1	89.44	1354	138	4	2	1351	26	1378	0	1520
Iplasma	Acidiplasma_aeolicum	85.37	875	120	5	213	1086	134	1001	0	686
Iplasma	Acidiplasma_aeolicum	84.73	262	40	0	1147	1408	1062	1323	3e-54	202
Iplasma	Acidiplasma_aeolicum	100	12	0	0	55	66	924	913	1.6	24.3
Iplasma	Aciduliprofundum_boonei_T469	88.33	720	80	2	238	957	212	927	0	749	87.3255
Iplasma	Aciduliprofundum_boonei_T469	84.18	392	54	3	1009	1396	982	1369	4e-75	272
Iplasma	Aciduliprofundum_boonei_T469	96.43	56	2	0	1444	1499	1418	1473	5e-22	95.6
Iplasma	Aplasma	84.91	1054	151	5	34	1086	1	1047	0	795
Iplasma	Aplasma	84.09	264	42	0	1146	1409	1107	1370	1e-50	190
Iplasma	Aplasma	100	11	0	0	1152	1162	967	977	6.5	22.3
Iplasma	Eplasma	83.36	1184	191	3	225	1408	217	1394	0	767
Iplasma	Eplasma	96.61	59	2	0	1443	1501	1431	1489	9e-24	101
Iplasma	Ferroplasma_acidarmanus	85.27	482	67	3	606	1086	50	528	4e-106	375
Iplasma	Ferroplasma_acidarmanus	84.13	252	40	0	1146	1397	588	839	3e-48	182
Iplasma	Ferroplasma_acidarmanus	100	12	0	0	55	66	451	440	1.6	24.3
Iplasma	Ferroplasma_acidiphilum_Y	83.1	1059	167	8	31	1086	13	1062	0	636
Iplasma	Ferroplasma_acidiphilum_Y	84.03	263	42	0	1146	1408	1122	1384	5e-50	188
Iplasma	Ferroplasma_acidiphilum_Y	100	12	0	0	55	66	985	974	1.6	24.3
Iplasma	Ferroplasma_cupricumulans_BH2	84.24	1053	153	9	38	1086	10	1053	0	708
Iplasma	Ferroplasma_cupricumulans_BH2	84.73	262	40	0	1147	1408	1114	1375	3e-54	202
Iplasma	Ferroplasma_cupricumulans_BH2	100	12	0	0	55	66	976	965	1.6	24.3
Iplasma	Ferroplasma_thermophilum_strainL1	84.02	1039	152	10	53	1086	5	1034	0	672
Iplasma	Ferroplasma_thermophilum_strainL1	83.54	243	38	1	1168	1408	1118	1360	4e-41	159
Iplasma	Ferroplasma_thermophilum_strainL1	100	12	0	0	55	66	956	945	1.6	24.3
Iplasma	Gplasma	86.82	865	102	4	225	1086	172	1027	0	795
Iplasma	Gplasma	86.09	266	37	0	1144	1409	1085	1350	9e-64	234
Iplasma	Gplasma	83.33	132	21	1	54	184	2	133	3e-17	79.8
Iplasma	Gplasma	100	12	0	0	55	66	950	939	1.6	24.3
Iplasma	Iplasma	100	1503	0	0	1	1503	1	1503	0	2979
Iplasma	Methanothermus_fervidus_DSM_2088	81.69	639	112	3	312	949	1192	558	2e-89	319
Iplasma	Methanothermus_fervidus_DSM_2088	93.33	60	4	0	1443	1502	60	1	1e-19	87.7
Iplasma	Methanothermus_fervidus_DSM_2088	78.93	242	50	1	1146	1386	359	118	1e-13	67.9
Iplasma	Methanothermus_fervidus_DSM_2088	86.44	59	8	0	29	87	1480	1422	2e-09	54
Iplasma	Methanothermus_fervidus_DSM_2088	96.55	29	1	0	1017	1045	491	463	3e-08	50.1
Iplasma	Methanothermus_fervidus_DSM_2088	100	16	0	0	110	125	1397	1382	0.007	32.2
Iplasma	Picrophilus_oshimae_strain_KAW2	83.66	1377	218	5	34	1409	6	1376	0	910
Iplasma	Picrophilus_oshimae_strain_KAW2	94.92	59	3	0	1443	1501	1412	1470	2e-21	93.7
Iplasma	Picrophilus_oshimae_strain_KAW2	100	12	0	0	55	66	976	965	1.6	24.3
Iplasma	Picrophilus_torridus_DSM_9790	83.88	1383	216	5	28	1409	9	1385	0	938
Iplasma	Picrophilus_torridus_DSM_9790	93.88	49	3	0	1443	1491	1421	1469	2e-15	73.8
Iplasma	Picrophilus_torridus_DSM_9790	100	12	0	0	55	66	985	974	1.6	24.3
Iplasma	Thermogymnomonas_acidicola	84.22	1369	202	8	45	1409	1	1359	0	950	84.6889
Iplasma	Thermogymnomonas_acidicola	95.45	44	2	0	1443	1486	1395	1438	8e-15	71.9
Iplasma	Thermogymnomonas_acidicola	100	11	0	0	988	998	534	524	6.5	22.3
Iplasma	Thermoplasma_acidophilum_DSM_1728	84.06	1481	218	16	29	1501	1	1471	0	942
Iplasma	Thermoplasma_volcanium_GSS1	85.59	1062	141	11	29	1086	1	1054	0	807
Iplasma	Thermoplasma_volcanium_GSS1	82.91	357	60	1	1146	1501	1114	1470	2e-58	216
Iplasma	Thermoplasma_volcanium_GSS1	100	11	0	0	1152	1162	974	984	6.5	22.3
Methanothermus_fervidus_DSM_2088	Acidiplasma_aeolicum	83.4	253	41	1	123	375	1296	1045	1e-41	161
Methanothermus_fervidus_DSM_2088	Acidiplasma_aeolicum	80.39	311	61	0	546	856	877	567	2e-33	133
Methanothermus_fervidus_DSM_2088	Acidiplasma_aeolicum	88.78	98	11	0	951	1048	473	376	1e-25	107
Methanothermus_fervidus_DSM_2088	Acidiplasma_aeolicum	96.23	53	2	0	1108	1160	317	265	3e-20	89.7
Methanothermus_fervidus_DSM_2088	Acidiplasma_aeolicum	84.13	63	10	0	1332	1394	97	35	4e-07	46.1
Methanothermus_fervidus_DSM_2088	Aciduliprofundum_boonei_T469	83.76	1281	197	8	4	1279	1473	199	0	833
Methanothermus_fervidus_DSM_2088	Aplasma	79.37	926	186	4	123	1048	1342	422	4e-81	291
Methanothermus_fervidus_DSM_2088	Aplasma	80.19	621	121	2	540	1160	929	311	1e-65	240
Methanothermus_fervidus_DSM_2088	Aplasma	86.54	52	7	0	1422	1473	54	3	1e-07	48.1
Methanothermus_fervidus_DSM_2088	Aplasma	95	20	1	0	1375	1394	100	81	0.007	32.2
Methanothermus_fervidus_DSM_2088	Aplasma	100	11	0	0	1048	1058	191	181	6.4	22.3
Methanothermus_fervidus_DSM_2088	Eplasma	78.76	1163	234	6	2	1160	1489	336	1e-87	313
Methanothermus_fervidus_DSM_2088	Eplasma	79.3	657	128	3	540	1193	954	303	1e-56	210
Methanothermus_fervidus_DSM_2088	Eplasma	84.21	57	9	0	1422	1478	80	24	7e-06	42.1
Methanothermus_fervidus_DSM_2088	Eplasma	100	13	0	0	1382	1394	119	107	0.41	26.3
Methanothermus_fervidus_DSM_2088	Ferroplasma_acidarmanus	82.94	252	42	1	123	374	823	573	1e-38	151
Methanothermus_fervidus_DSM_2088	Ferroplasma_acidarmanus	86.92	107	14	0	546	652	404	298	6e-25	105
Methanothermus_fervidus_DSM_2088	Ferroplasma_acidiphilum_Y	82.94	252	42	1	123	374	1357	1107	1e-38	151
Methanothermus_fervidus_DSM_2088	Ferroplasma_acidiphilum_Y	88.39	112	13	0	546	657	938	827	4e-29	119
Methanothermus_fervidus_DSM_2088	Ferroplasma_acidiphilum_Y	94.34	53	3	0	1108	1160	378	326	8e-18	81.8
Methanothermus_fervidus_DSM_2088	Ferroplasma_acidiphilum_Y	86.54	52	7	0	1422	1473	69	18	1e-07	48.1
Methanothermus_fervidus_DSM_2088	Ferroplasma_acidiphilum_Y	91.18	34	3	0	28	61	1453	1420	2e-06	44.1
Methanothermus_fervidus_DSM_2088	Ferroplasma_acidiphilum_Y	83.64	55	9	0	1340	1394	150	96	0.0001	38.2
Methanothermus_fervidus_DSM_2088	Ferroplasma_cupricumulans_BH2	83.4	253	41	1	123	375	1348	1097	1e-41	161
Methanothermus_fervidus_DSM_2088	Ferroplasma_cupricumulans_BH2	80.39	311	61	0	546	856	929	619	2e-33	133
Methanothermus_fervidus_DSM_2088	Ferroplasma_cupricumulans_BH2	88.78	98	11	0	951	1048	525	428	1e-25	107
Methanothermus_fervidus_DSM_2088	Ferroplasma_cupricumulans_BH2	96.23	53	2	0	1108	1160	369	317	3e-20	89.7
Methanothermus_fervidus_DSM_2088	Ferroplasma_cupricumulans_BH2	84.13	63	10	0	1332	1394	149	87	4e-07	46.1
Methanothermus_fervidus_DSM_2088	Ferroplasma_cupricumulans_BH2	86.84	38	5	0	1422	1459	60	23	0.0004	36.2
Methanothermus_fervidus_DSM_2088	Ferroplasma_cupricumulans_BH2	88.24	34	4	0	28	61	1444	1411	0.0004	36.2
Methanothermus_fervidus_DSM_2088	Ferroplasma_thermophilum_strainL1	87.7	122	15	0	123	244	1333	1212	2e-30	123
Methanothermus_fervidus_DSM_2088	Ferroplasma_thermophilum_strainL1	87.6	121	15	0	546	666	909	789	9e-30	121
Methanothermus_fervidus_DSM_2088	Ferroplasma_thermophilum_strainL1	88.78	98	11	0	951	1048	504	407	1e-25	107
Methanothermus_fervidus_DSM_2088	Ferroplasma_thermophilum_strainL1	96.23	53	2	0	1108	1160	348	296	3e-20	89.7
Methanothermus_fervidus_DSM_2088	Ferroplasma_thermophilum_strainL1	84.13	63	10	0	1332	1394	128	66	4e-07	46.1
Methanothermus_fervidus_DSM_2088	Ferroplasma_thermophilum_strainL1	91.18	34	3	0	28	61	1429	1396	2e-06	44.1
Methanothermus_fervidus_DSM_2088	Ferroplasma_thermophilum_strainL1	86.84	38	5	0	1422	1459	39	2	0.0004	36.2
Methanothermus_fervidus_DSM_2088	Gplasma	83.65	318	52	0	540	857	909	592	5e-59	218
Methanothermus_fervidus_DSM_2088	Gplasma	83.97	237	37	1	123	359	1322	1087	1e-41	161
Methanothermus_fervidus_DSM_2088	Gplasma	86.24	109	15	0	952	1060	498	390	1e-22	97.6
Methanothermus_fervidus_DSM_2088	Gplasma	85.71	63	9	0	1332	1394	124	62	2e-09	54
Methanothermus_fervidus_DSM_2088	Iplasma	81.69	639	112	3	558	1192	949	312	2e-89	319
Methanothermus_fervidus_DSM_2088	Iplasma	93.33	60	4	0	1	60	1502	1443	1e-19	87.7
Methanothermus_fervidus_DSM_2088	Iplasma	78.93	242	50	1	118	359	1386	1146	1e-13	67.9
Methanothermus_fervidus_DSM_2088	Iplasma	86.44	59	8	0	1422	1480	87	29	2e-09	54
Methanothermus_fervidus_DSM_2088	Iplasma	96.55	29	1	0	463	491	1045	1017	3e-08	50.1
Methanothermus_fervidus_DSM_2088	Iplasma	100	16	0	0	1382	1397	125	110	0.007	32.2
Methanothermus_fervidus_DSM_2088	Methanothermus_fervidus_DSM_2088	100	1480	0	0	1	1480	1	1480	0	2934
Methanothermus_fervidus_DSM_2088	Methanothermus_fervidus_DSM_2088	100	14	0	0	86	99	99	86	0.1	28.2
Methanothermus_fervidus_DSM_2088	Picrophilus_oshimae_strain_KAW2	82.65	317	55	0	540	856	935	619	3e-51	192
Methanothermus_fervidus_DSM_2088	Picrophilus_oshimae_strain_KAW2	84.19	253	39	1	123	375	1348	1097	2e-46	176
Methanothermus_fervidus_DSM_2088	Picrophilus_oshimae_strain_KAW2	88.66	97	11	0	952	1048	524	428	6e-25	105
Methanothermus_fervidus_DSM_2088	Picrophilus_oshimae_strain_KAW2	91.67	60	5	0	2	61	1470	1411	3e-17	79.8
Methanothermus_fervidus_DSM_2088	Picrophilus_oshimae_strain_KAW2	92.45	53	4	0	1108	1160	368	316	2e-15	73.8
Methanothermus_fervidus_DSM_2088	Picrophilus_oshimae_strain_KAW2	80.28	142	27	1	1332	1473	148	8	7e-09	52
Methanothermus_fervidus_DSM_2088	Picrophilus_oshimae_strain_KAW2	100	12	0	0	918	929	483	472	1.6	24.3
Methanothermus_fervidus_DSM_2088	Picrophilus_torridus_DSM_9790	82.65	317	55	0	540	856	944	628	3e-51	192
Methanothermus_fervidus_DSM_2088	Picrophilus_torridus_DSM_9790	84.19	253	39	1	123	375	1357	1106	2e-46	176
Methanothermus_fervidus_DSM_2088	Picrophilus_torridus_DSM_9790	88.66	97	11	0	952	1048	533	437	6e-25	105
Methanothermus_fervidus_DSM_2088	Picrophilus_torridus_DSM_9790	92.45	53	4	0	1108	1160	377	325	2e-15	73.8
Methanothermus_fervidus_DSM_2088	Picrophilus_torridus_DSM_9790	80.54	149	28	1	1332	1480	157	10	1e-10	58
Methanothermus_fervidus_DSM_2088	Picrophilus_torridus_DSM_9790	88.89	45	5	0	17	61	1464	1420	3e-08	50.1
Methanothermus_fervidus_DSM_2088	Picrophilus_torridus_DSM_9790	100	12	0	0	918	929	492	481	1.6	24.3
Methanothermus_fervidus_DSM_2088	Thermogymnomonas_acidicola	80.81	938	175	4	123	1060	1331	399	2e-114	402
Methanothermus_fervidus_DSM_2088	Thermogymnomonas_acidicola	93.33	45	3	0	17	61	1438	1394	5e-13	65.9
Methanothermus_fervidus_DSM_2088	Thermogymnomonas_acidicola	89.47	38	4	0	1422	1459	43	6	2e-06	44.1
Methanothermus_fervidus_DSM_2088	Thermogymnomonas_acidicola	100	11	0	0	96	106	930	920	6.4	22.3
Methanothermus_fervidus_DSM_2088	Thermoplasma_acidophilum_DSM_1728	79.46	857	168	5	2	856	1471	621	2e-74	270
Methanothermus_fervidus_DSM_2088	Thermoplasma_acidophilum_DSM_1728	82.24	214	33	2	950	1160	528	317	2e-27	113
Methanothermus_fervidus_DSM_2088	Thermoplasma_acidophilum_DSM_1728	86.44	59	8	0	1422	1480	59	1	2e-09	54
Methanothermus_fervidus_DSM_2088	Thermoplasma_acidophilum_DSM_1728	87.5	24	3	0	255	278	286	263	1.6	24.3
Methanothermus_fervidus_DSM_2088	Thermoplasma_volcanium_GSS1	84.23	317	50	0	540	856	936	620	4e-63	232
Methanothermus_fervidus_DSM_2088	Thermoplasma_volcanium_GSS1	80.42	378	69	3	2	377	1470	1096	3e-36	143
Methanothermus_fervidus_DSM_2088	Thermoplasma_volcanium_GSS1	82.87	216	28	3	950	1160	527	316	2e-30	123
Methanothermus_fervidus_DSM_2088	Thermoplasma_volcanium_GSS1	80.92	152	28	1	1329	1480	151	1	2e-12	63.9
Methanothermus_fervidus_DSM_2088	Thermoplasma_volcanium_GSS1	87.5	24	3	0	255	278	285	262	1.6	24.3
Methanothermus_fervidus_DSM_2088	Thermoplasma_volcanium_GSS1	100	11	0	0	96	106	948	938	6.4	22.3
Picrophilus_oshimae_strain_KAW2	Acidiplasma_aeolicum	92.26	1318	100	2	76	1393	25	1340	0	1788
Picrophilus_oshimae_strain_KAW2	Aciduliprofundum_boonei_T469	83.45	1474	229	6	6	1468	4	1473	0	957
Picrophilus_oshimae_strain_KAW2	Aplasma	90.92	1420	122	5	6	1422	1	1416	0	1756
Picrophilus_oshimae_strain_KAW2	Eplasma	88.44	1471	166	4	1	1470	22	1489	0	1536
Picrophilus_oshimae_strain_KAW2	Ferroplasma_acidarmanus	92.25	800	59	3	574	1372	50	847	0	1074
Picrophilus_oshimae_strain_KAW2	Ferroplasma_acidiphilum_Y	90.04	1436	142	1	3	1438	13	1447	0	1717
Picrophilus_oshimae_strain_KAW2	Ferroplasma_cupricumulans_BH2	91.97	1420	113	1	19	1438	20	1438	0	1903
Picrophilus_oshimae_strain_KAW2	Ferroplasma_thermophilum_strainL1	91.64	1424	112	6	21	1438	1	1423	0	1834
Picrophilus_oshimae_strain_KAW2	Gplasma	90	1370	129	5	26	1392	2	1366	0	1596
Picrophilus_oshimae_strain_KAW2	Iplasma	83.66	1377	218	5	6	1376	34	1409	0	910
Picrophilus_oshimae_strain_KAW2	Iplasma	94.92	59	3	0	1412	1470	1443	1501	2e-21	93.7
Picrophilus_oshimae_strain_KAW2	Iplasma	100	12	0	0	965	976	66	55	1.6	24.3
Picrophilus_oshimae_strain_KAW2	Methanothermus_fervidus_DSM_2088	82.65	317	55	0	619	935	856	540	3e-51	192
Picrophilus_oshimae_strain_KAW2	Methanothermus_fervidus_DSM_2088	84.19	253	39	1	1097	1348	375	123	2e-46	176
Picrophilus_oshimae_strain_KAW2	Methanothermus_fervidus_DSM_2088	88.66	97	11	0	428	524	1048	952	5e-25	105
Picrophilus_oshimae_strain_KAW2	Methanothermus_fervidus_DSM_2088	91.67	60	5	0	1411	1470	61	2	3e-17	79.8
Picrophilus_oshimae_strain_KAW2	Methanothermus_fervidus_DSM_2088	92.45	53	4	0	316	368	1160	1108	2e-15	73.8
Picrophilus_oshimae_strain_KAW2	Methanothermus_fervidus_DSM_2088	80.28	142	27	1	8	148	1473	1332	7e-09	52
Picrophilus_oshimae_strain_KAW2	Methanothermus_fervidus_DSM_2088	100	12	0	0	472	483	929	918	1.6	24.3
Picrophilus_oshimae_strain_KAW2	Picrophilus_oshimae_strain_KAW2	100	1470	0	0	1	1470	1	1470	0	2914
Picrophilus_oshimae_strain_KAW2	Picrophilus_torridus_DSM_9790	99.72	1450	4	0	6	1455	15	1464	0	2843
Picrophilus_oshimae_strain_KAW2	Thermogymnomonas_acidicola	90.96	1438	129	1	18	1455	2	1438	0	1812
Picrophilus_oshimae_strain_KAW2	Thermoplasma_acidophilum_DSM_1728	90.34	1459	130	6	18	1470	18	1471	0	1737
Picrophilus_oshimae_strain_KAW2	Thermoplasma_volcanium_GSS1	90.19	1457	135	5	18	1470	18	1470	0	1721
Picrophilus_torridus_DSM_9790	Acidiplasma_aeolicum	92.26	1318	100	2	85	1402	25	1340	0	1788
Picrophilus_torridus_DSM_9790	Aciduliprofundum_boonei_T469	84.21	1368	202	5	12	1368	1	1365	0	977
Picrophilus_torridus_DSM_9790	Aplasma	90.92	1420	122	5	15	1431	1	1416	0	1756
Picrophilus_torridus_DSM_9790	Eplasma	88.55	1459	163	4	12	1469	24	1479	0	1536
Picrophilus_torridus_DSM_9790	Ferroplasma_acidarmanus	92.38	800	58	3	583	1381	50	847	0	1082
Picrophilus_torridus_DSM_9790	Ferroplasma_acidiphilum_Y	90.18	1436	140	1	12	1447	13	1447	0	1733
Picrophilus_torridus_DSM_9790	Ferroplasma_cupricumulans_BH2	91.96	1430	113	2	19	1447	10	1438	0	1907
Picrophilus_torridus_DSM_9790	Ferroplasma_thermophilum_strainL1	91.64	1424	112	6	30	1447	1	1423	0	1834
Picrophilus_torridus_DSM_9790	Gplasma	90	1370	129	5	35	1401	2	1366	0	1596
Picrophilus_torridus_DSM_9790	Iplasma	83.88	1383	216	5	9	1385	28	1409	0	938
Picrophilus_torridus_DSM_9790	Iplasma	93.88	49	3	0	1421	1469	1443	1491	2e-15	73.8
Picrophilus_torridus_DSM_9790	Iplasma	100	12	0	0	974	985	66	55	1.6	24.3
Picrophilus_torridus_DSM_9790	Methanothermus_fervidus_DSM_2088	82.65	317	55	0	628	944	856	540	3e-51	192
Picrophilus_torridus_DSM_9790	Methanothermus_fervidus_DSM_2088	84.19	253	39	1	1106	1357	375	123	2e-46	176
Picrophilus_torridus_DSM_9790	Methanothermus_fervidus_DSM_2088	88.66	97	11	0	437	533	1048	952	5e-25	105
Picrophilus_torridus_DSM_9790	Methanothermus_fervidus_DSM_2088	92.45	53	4	0	325	377	1160	1108	2e-15	73.8
Picrophilus_torridus_DSM_9790	Methanothermus_fervidus_DSM_2088	80.54	149	28	1	10	157	1480	1332	1e-10	58
Picrophilus_torridus_DSM_9790	Methanothermus_fervidus_DSM_2088	88.89	45	5	0	1420	1464	61	17	3e-08	50.1
Picrophilus_torridus_DSM_9790	Methanothermus_fervidus_DSM_2088	100	12	0	0	481	492	929	918	1.6	24.3
Picrophilus_torridus_DSM_9790	Picrophilus_oshimae_strain_KAW2	99.72	1450	4	0	15	1464	6	1455	0	2843
Picrophilus_torridus_DSM_9790	Picrophilus_torridus_DSM_9790	100	1469	0	0	1	1469	1	1469	0	2912
Picrophilus_torridus_DSM_9790	Thermogymnomonas_acidicola	90.97	1439	129	1	26	1464	1	1438	0	1814
Picrophilus_torridus_DSM_9790	Thermoplasma_acidophilum_DSM_1728	90.18	1466	133	6	10	1469	1	1461	0	1727
Picrophilus_torridus_DSM_9790	Thermoplasma_volcanium_GSS1	90.03	1464	138	5	10	1469	1	1460	0	1711
Thermogymnomonas_acidicola	Acidiplasma_aeolicum	88.57	1172	134	0	187	1358	152	1323	0	1235
Thermogymnomonas_acidicola	Aciduliprofundum_boonei_T469	84.87	1447	209	5	1	1438	15	1460	0	1076
Thermogymnomonas_acidicola	Aplasma	92.6	1405	104	0	1	1405	12	1416	0	1927
Thermogymnomonas_acidicola	Eplasma	90.89	1438	130	1	1	1438	38	1474	0	1770
Thermogymnomonas_acidicola	Ferroplasma_acidarmanus	87.95	805	94	3	552	1355	45	847	0	781
Thermogymnomonas_acidicola	Ferroplasma_acidiphilum_Y	85.98	1427	200	0	1	1427	27	1453	0	1225
Thermogymnomonas_acidicola	Ferroplasma_cupricumulans_BH2	86.74	1425	189	0	3	1427	20	1444	0	1300
Thermogymnomonas_acidicola	Ferroplasma_thermophilum_strainL1	86.42	1429	188	5	5	1427	1	1429	0	1231
Thermogymnomonas_acidicola	Gplasma	90.67	1351	125	1	10	1360	2	1351	0	1637
Thermogymnomonas_acidicola	Iplasma	84.22	1369	202	8	1	1359	45	1409	0	932
Thermogymnomonas_acidicola	Iplasma	95.45	44	2	0	1395	1438	1443	1486	7e-15	71.9
Thermogymnomonas_acidicola	Iplasma	100	11	0	0	524	534	998	988	6.2	22.3
Thermogymnomonas_acidicola	Methanothermus_fervidus_DSM_2088	80.81	938	175	4	399	1331	1060	123	6e-114	400
Thermogymnomonas_acidicola	Methanothermus_fervidus_DSM_2088	93.33	45	3	0	1394	1438	61	17	5e-13	65.9
Thermogymnomonas_acidicola	Methanothermus_fervidus_DSM_2088	89.47	38	4	0	6	43	1459	1422	2e-06	44.1
Thermogymnomonas_acidicola	Methanothermus_fervidus_DSM_2088	100	11	0	0	920	930	106	96	6.2	22.3
Thermogymnomonas_acidicola	Picrophilus_oshimae_strain_KAW2	90.96	1438	129	1	2	1438	18	1455	0	1778
Thermogymnomonas_acidicola	Picrophilus_torridus_DSM_9790	90.97	1439	129	1	1	1438	26	1464	0	1780
Thermogymnomonas_acidicola	Thermogymnomonas_acidicola	100	1438	0	0	1	1438	1	1438	0	2809
Thermogymnomonas_acidicola	Thermoplasma_acidophilum_DSM_1728	90.78	1443	125	4	1	1438	17	1456	0	1740
Thermogymnomonas_acidicola	Thermoplasma_volcanium_GSS1	90.57	1442	129	3	1	1438	17	1455	0	1731
Thermoplasma_acidophilum_DSM_1728	Acidiplasma_aeolicum	88.95	1294	136	4	86	1377	35	1323	0	1380
Thermoplasma_acidophilum_DSM_1728	Aciduliprofundum_boonei_T469	84.09	1477	221	8	3	1469	1	1473	0	987
Thermoplasma_acidophilum_DSM_1728	Aplasma	92.26	1370	103	2	10	1379	5	1371	0	1828
Thermoplasma_acidophilum_DSM_1728	Eplasma	88.78	1470	160	4	3	1471	24	1489	0	1542
Thermoplasma_acidophilum_DSM_1728	Eplasma	100	12	0	0	1394	1405	1421	1410	1.6	24.3
Thermoplasma_acidophilum_DSM_1728	Ferroplasma_acidarmanus	89.1	807	81	5	571	1374	45	847	0	844
Thermoplasma_acidophilum_DSM_1728	Ferroplasma_acidiphilum_Y	88.69	1247	130	5	204	1445	213	1453	0	1308
Thermoplasma_acidophilum_DSM_1728	Ferroplasma_cupricumulans_BH2	88.55	1371	149	5	10	1377	10	1375	0	1413
Thermoplasma_acidophilum_DSM_1728	Ferroplasma_cupricumulans_BH2	100	12	0	0	1417	1428	1386	1397	1.6	24.3
Thermoplasma_acidophilum_DSM_1728	Ferroplasma_thermophilum_strainL1	88.17	1361	148	9	25	1377	5	1360	0	1332
Thermoplasma_acidophilum_DSM_1728	Ferroplasma_thermophilum_strainL1	100	12	0	0	1417	1428	1371	1382	1.6	24.3
Thermoplasma_acidophilum_DSM_1728	Gplasma	89.59	1355	135	5	26	1379	2	1351	0	1497
Thermoplasma_acidophilum_DSM_1728	Iplasma	84.06	1481	218	16	1	1471	29	1501	0	924
Thermoplasma_acidophilum_DSM_1728	Methanothermus_fervidus_DSM_2088	79.46	857	168	5	621	1471	856	2	6e-74	268
Thermoplasma_acidophilum_DSM_1728	Methanothermus_fervidus_DSM_2088	82.24	214	33	2	317	528	1160	950	2e-27	113
Thermoplasma_acidophilum_DSM_1728	Methanothermus_fervidus_DSM_2088	86.44	59	8	0	1	59	1480	1422	2e-09	54
Thermoplasma_acidophilum_DSM_1728	Methanothermus_fervidus_DSM_2088	87.5	24	3	0	263	286	278	255	1.6	24.3
Thermoplasma_acidophilum_DSM_1728	Picrophilus_oshimae_strain_KAW2	90.34	1459	130	6	18	1471	18	1470	0	1703
Thermoplasma_acidophilum_DSM_1728	Picrophilus_torridus_DSM_9790	90.18	1466	133	6	1	1461	10	1469	0	1693
Thermoplasma_acidophilum_DSM_1728	Thermogymnomonas_acidicola	90.78	1443	125	4	17	1456	1	1438	0	1740
Thermoplasma_acidophilum_DSM_1728	Thermoplasma_acidophilum_DSM_1728	100	1471	0	0	1	1471	1	1471	0	2874
Thermoplasma_acidophilum_DSM_1728	Thermoplasma_volcanium_GSS1	98.3	1471	24	1	1	1471	1	1470	0	2676
Thermoplasma_volcanium_GSS1	Acidiplasma_aeolicum	88.77	1291	143	1	86	1376	35	1323	0	1403
Thermoplasma_volcanium_GSS1	Aciduliprofundum_boonei_T469	84.01	1476	223	7	3	1468	1	1473	0	1011
Thermoplasma_volcanium_GSS1	Aplasma	91.73	1414	114	2	10	1422	5	1416	0	1861
Thermoplasma_volcanium_GSS1	Eplasma	88.58	1471	160	5	3	1470	24	1489	0	1550
Thermoplasma_volcanium_GSS1	Eplasma	100	12	0	0	1393	1404	1421	1410	1.6	24.3
Thermoplasma_volcanium_GSS1	Ferroplasma_acidarmanus	89.21	806	82	5	570	1373	45	847	0	872
Thermoplasma_volcanium_GSS1	Ferroplasma_acidiphilum_Y	86.98	1444	183	4	3	1444	13	1453	0	1354
Thermoplasma_volcanium_GSS1	Ferroplasma_cupricumulans_BH2	88.38	1368	156	2	10	1376	10	1375	0	1437
Thermoplasma_volcanium_GSS1	Ferroplasma_cupricumulans_BH2	100	12	0	0	1416	1427	1386	1397	1.6	24.3
Thermoplasma_volcanium_GSS1	Ferroplasma_thermophilum_strainL1	87.46	1427	170	7	25	1444	5	1429	0	1358
Thermoplasma_volcanium_GSS1	Gplasma	89.44	1354	138	4	26	1378	2	1351	0	1520
Thermoplasma_volcanium_GSS1	Iplasma	85.59	1062	141	11	1	1054	29	1086	0	807
Thermoplasma_volcanium_GSS1	Iplasma	82.91	357	60	1	1114	1470	1146	1501	2e-58	216
Thermoplasma_volcanium_GSS1	Iplasma	100	11	0	0	974	984	1152	1162	6.3	22.3
Thermoplasma_volcanium_GSS1	Methanothermus_fervidus_DSM_2088	84.23	317	50	0	620	936	856	540	4e-63	232
Thermoplasma_volcanium_GSS1	Methanothermus_fervidus_DSM_2088	80.42	378	69	3	1096	1470	377	2	3e-36	143
Thermoplasma_volcanium_GSS1	Methanothermus_fervidus_DSM_2088	82.87	216	28	3	316	527	1160	950	2e-30	123
Thermoplasma_volcanium_GSS1	Methanothermus_fervidus_DSM_2088	80.92	152	28	1	1	151	1480	1329	2e-12	63.9
Thermoplasma_volcanium_GSS1	Methanothermus_fervidus_DSM_2088	87.5	24	3	0	262	285	278	255	1.6	24.3
Thermoplasma_volcanium_GSS1	Methanothermus_fervidus_DSM_2088	100	11	0	0	938	948	106	96	6.3	22.3
Thermoplasma_volcanium_GSS1	Picrophilus_oshimae_strain_KAW2	90.19	1457	135	5	18	1470	18	1470	0	1721
Thermoplasma_volcanium_GSS1	Picrophilus_torridus_DSM_9790	90.03	1464	138	5	1	1460	10	1469	0	1711
Thermoplasma_volcanium_GSS1	Thermogymnomonas_acidicola	90.57	1442	129	3	17	1455	1	1438	0	1764
Thermoplasma_volcanium_GSS1	Thermoplasma_acidophilum_DSM_1728	98.3	1471	24	1	1	1470	1	1471	0	2710
Thermoplasma_volcanium_GSS1	Thermoplasma_volcanium_GSS1	100	1470	0	0	1	1470	1	1470	0	2914

## Sheet: Sheet1
		APL	EPL	GPL	Fer1/Fer2	IPL
	Ferroplasma acidiphilum Y	87.98	86.54	86.31	99.29	83.4354
	Ferroplasma cupricumulans BH2	88.52	87.5589	87.43	96.35	84.4793
	Ferroplasma thermophilum strainL1	90.2608	86.51	87.05	95.79	84.0781
	Acidiplasma aeolicum	90.717	88.85	87.4	96.35	85.3769
	Picrophilus oshimae strain KAW2	90.92	88.44	90	92.25	84.2542
	Picrophilus torridus DSM 9790	90.92	88.55	90	92.38	84.3533
	Thermoplasma acidophilum DSM 1728	92.26	88.8709	89.59	89.1	84.06
	Thermoplasma volcanium GSS1	91.73	88.6724	89.44	89.21	85.0318
	Thermogymnomonas acidicola	92.6	90.89	90.67	87.95	84.6889
	Aciduliprofundum boonei T469	84.11	85.769	85.5399	86.1648	87.3255
