# Supplementary material for: Comparative genomics in acid mine drainage biofilm communities reveals metabolic and structural differentiation of co-occurring archaea
Source: BMC Genomics. 2013 Jul 17;14:485. doi: 10.1186/1471-2164-14-485 (PMC3750248; doi:10.1186/1471-2164-14-485)
Supplement: Additional file 4 — Average amino acid identity of shared orthologs between the AMD plasma genomes. [file 1471-2164-14-485-S4.xls]

## Sheet: Sheet1
% AA ID	Aplasma	Eplasma	Fer1	Fer2	Gplasma	Iplasma
Aplasma	100
Eplasma	54	100
Fer1	51	49	100
Fer2	51	51	82	100
Gplasma	56	56	49	50	100
Iplasma	46	45	44	46	45	100
