# Supplementary material for: Comparative genomics in acid mine drainage biofilm communities reveals metabolic and structural differentiation of co-occurring archaea
Source: BMC Genomics. 2013 Jul 17;14:485. doi: 10.1186/1471-2164-14-485 (PMC3750248; doi:10.1186/1471-2164-14-485)
Supplement: Additional file 5 — Percentage of shared orthologs between the AMD plasma genomes. [file 1471-2164-14-485-S5.xls]

## Sheet: Sheet1
Percentage of genes that are shared orthologs	Aplasma	Eplasma	Fer1	Fer2	Gplasma	Iplasma
Aplasma	1
Eplasma	0.5	1
Fer1	0.5	0.49	1
Fer2	0.48	0.45	0.68	1
Gplasma	0.51	0.56	0.49	0.45	1
Iplasma	0.44	0.47	0.43	0.39	0.42	1
