# Supplementary material for: Comparative genomics in acid mine drainage biofilm communities reveals metabolic and structural differentiation of co-occurring archaea
Source: BMC Genomics. 2013 Jul 17;14:485. doi: 10.1186/1471-2164-14-485 (PMC3750248; doi:10.1186/1471-2164-14-485)
Supplement: Additional file 6 — Gene order conservation between the AMD plasma genomes. Synt/Orth indicates the number of syntenous orthologs divided by the total number of orthologs. [file 1471-2164-14-485-S6.xls]

## Sheet: Sheet1
Synt/Orth	Aplasma	Eplasma	Fer1	Fer2	Gplasma	Iplasma
Aplasma	1
Eplasma	0.74	1
Fer1	0.58	0.57	1
Fer2	0.58	0.56	0.93	1
Gplasma	0.71	0.79	0.56	0.55	1
Iplasma	0.44	0.44	0.38	0.39	0.42	1
