# Supplementary material for: Comparative genomics in acid mine drainage biofilm communities reveals metabolic and structural differentiation of co-occurring archaea
Source: BMC Genomics. 2013 Jul 17;14:485. doi: 10.1186/1471-2164-14-485 (PMC3750248; doi:10.1186/1471-2164-14-485)
Supplement: Additional file 7 — Average length of syntenous blocks of genes between the AMD plasma genomes. Synt Block indicates the average number of genes of syntenous blocks of genes in each pairwise comparison. [file 1471-2164-14-485-S7.xls]

## Sheet: Sheet1
Synt Block	Aplasma	Eplasma	Fer1	Fer2	Gplasma	Iplasma
Aplasma	NA
Eplasma	4.1	NA
Fer1	3.1	3.2	NA
Fer2	3.1	3	8.2	NA
Gplasma	4.2	4.5	3.1	3.1	NA
Iplasma	2.9	2.9	2.8	2.8	2.9	NA
