# Supplementary material for: Comparative genomics in acid mine drainage biofilm communities reveals metabolic and structural differentiation of co-occurring archaea
Source: BMC Genomics. 2013 Jul 17;14:485. doi: 10.1186/1471-2164-14-485 (PMC3750248; doi:10.1186/1471-2164-14-485)
Supplement: Additional file 8 — Estimate of genome completeness based on orthologous marker gene homologs. Note that genome estimates of 100% are not exact. These genomes still contain gaps between contigs. [file 1471-2164-14-485-S8.xls]

## Sheet: Sheet1
35 Orthologous group marker genes	KEGG orthology	APL	GPL	EPL	IPL	Fer1	Fer2
COG0012 Predicted GTPase, probable translation factor	K06942	00004_0007	13459_0273	15243_190	13624_0052	1277	56_0001
COG0016 Phenylalanyl-tRNA synthetase alpha subunit	K01889	17445_0016	12302_0027	15243_601	15911_0403	1493	1_0019
COG0048 Ribosomal protein S12	K02950	5769_0003	13459_0179	15243_193	13624_0346	1276	163_0005
COG0049 Ribosomal protein S7	K02992	5769_0004	13459_0178	15243_194	13624_0347	1275	40_0045
COG0052 Ribosomal protein S2	K02967	17087_0034	13287_0131	17965_528	13606_0443	888	11_0047
COG0080 Ribosomal protein L11	K02867	17068_0016, 17068_0017 (split)	13459_0231	15243_111	13606_0475	722	31_0009
COG0081 Ribosomal protein L1	K02863	17068_0015	13459_0230	15243_112	13606_0474	721	31_0008
COG0085 DNA-directed RNA polymerase, beta subunit/140 kD subunit	K13798	17357_0065	13296_0047	15243_499	15911_0239	1179	15_0042
COG0087 Ribosomal protein L3	K02906	17357_0005	13296_0096	15243_450	15911_0332	1134	60_009
COG0088 Ribosomal protein L4	K02930	17357_0006	13296_0095	15243_451	15911_0331	1135	60_0008
COG0090 Ribosomal protein L2	K02886	17357_0008	13296_0093	15243_453	15911_0329	1137	60_0006
COG0091 Ribosomal protein L22	K02890	17357_0010	13296_0091	15243_455	15911_0327	1139	60_0004
COG0092 Ribosomal protein S3	K02982	17357_0011	13296_0090	15243_456	15911_0326	1140	15_0001
							60_0003
COG0093 Ribosomal protein L14	K02874	17357_0015	13296_0085	15243_461	15911_0321	1145	15_0006
COG0094 Ribosomal protein L5	K02931	17357_0018	13296_0082	15243_464	15911_0317 (split)	1148	15_0009
COG0096 Ribosomal protein S8	K02994	17357_0020	13296_0080	15243_465	15911_0316	1149	15_0010
COG0097 Ribosomal protein L6P/L9E	K02933	17357_0021	13296_0079	15243_466	15911_0315	1150	15_0011
COG0098 Ribosomal protein S5	K02988	17357_0025	13296_0075	15243_470	15911_0311	1154	15_0015
COG0099 Ribosomal protein S13	K02952	17357_0081	13296_0034	15243_517	13606_0273	1249	29_0045
COG0100 Ribosomal protein S11	K02948	17357_0083	13296_0032	15243_519	13606_0271	1251	29_0043
COG0102 Ribosomal protein L13	K02871	17498_0005	13296_0005	15243_533	15911_0225	701	12_0017
COG0103 Ribosomal protein S9	K02996	17498_0004	13296_0004	15243_534	15911_0226	700	12_0018
COG0124 Histidyl-tRNA synthetase	K01892	17087_0042	13287_0136	15243_316	15911_0559	883	11_0051
COG0184 Ribosomal protein S15P/S13E	K02956	17298_0054	13374_0148	17965_271	13624_0100	1231	29_0027
COG0185 Ribosomal protein S19	K02965	17357_0009	13296_0092	15243_454	15911_0328	1138	60_0005
COG0186 Ribosomal protein S17	K02961	17357_0014	13296_0086	15243_460	15911_0322	1144	15_0005
COG0197 Ribosomal protein L16/L10E	K02866	13214_0046	13374_0030	17965_211	13624_0037	1203	15_0066
COG0200 Ribosomal protein L15	K02883	17498_0006	13296_0006	15243_532	15911_0224	702	12_0016
COG0201 Preprotein translocase subunit SecY	K03076	17357_0028	13296_0072	15243_473	15911_0308	1157	15_0018
COG0256 Ribosomal protein L18	K02881	17357_0024	13296_0076	15243_469	15911_0312	1153	15_0014
COG0495 Leucyl-tRNA synthetase	K01869	17442_0015	13374_0135	17965_267	13606_0177	1297	9_0012
COG0522 Ribosomal protein S4 and related proteins	K02986	17357_0082	13296_0033	15243_518	13606_0272	1250	29_0044
COG0525 Valyl-tRNA synthetase	K01873	14887_0061	13334_0038	15243_007	13624_0071	961	24_0049
COG0533 Metal-dependent proteases with possible chaperone activity (TIGR gcp: metalloendopeptidase; PFAM Peptidase M22, glycoprotease)	K07174	17306_0016	13455_0078	15243_429	13249_0144	1107	93_0006
COG0541 Signal recognition particle GTPase (Ffh in bacteria, SRP54 in archaea)	K03106	17481_0001	13459_0112	17965_500	13606_0269	168	18_0019
Estimated percentage of genome assembled		1	1	1	1	1	1
