# Supplementary material for: Comparative genomics in acid mine drainage biofilm communities reveals metabolic and structural differentiation of co-occurring archaea
Source: BMC Genomics. 2013 Jul 17;14:485. doi: 10.1186/1471-2164-14-485 (PMC3750248; doi:10.1186/1471-2164-14-485)
Supplement: Additional file 10 — Cluster of unique genes in Gplasma. PUF indicates a protein of unknown function. Bold font indicates gene numbers for proteins detected in proteomic data. [file 1471-2164-14-485-S10.xls]

## Sheet: Sheet1
GPL gene	Annotation
13327_52	Rhodanese-like (probable phosphatase)
13327_53	AAA family ATPase, 1 CDC48 subfamily domain
13327_54	PUF
13327_55	PUF
13327_56	PUF, signal peptide, 6 transmembrane domains, P-loop containing NTP hydrolase and a Rhodanese-like domain/probable phosphatase
13327_57	PUF
13327_58	PUF with armadillo repeat domain
13327_59	Rhodanese-like probable phosphatase, signal peptide, 14 transmembrane helices
13327_60	PUF
