# Supplementary material for: Comparative genomics in acid mine drainage biofilm communities reveals metabolic and structural differentiation of co-occurring archaea
Source: BMC Genomics. 2013 Jul 17;14:485. doi: 10.1186/1471-2164-14-485 (PMC3750248; doi:10.1186/1471-2164-14-485)
Supplement: Additional file 12 — Genes of metabolic and structural importance in the AMD plasma genomes. * indicates a putative annotation. ** indicates a probable annotation. *** indicates a possible annotation. Gray indicates additional evidence of function via synteny analysis. Bold font indicates gene numbers for proteins detected in proteomic data. “split” indicates a split gene. “fusion” indicates a fused gene. [file 1471-2164-14-485-S12.xls]

## Sheet: Sheet1
Enzyme or pathway name	EC number	KEGG orthology (if available)	Aplasma	Eplasma	Gplasma	Fer1	Fer2	Iplasma
	(if available)
S-layer protein P. torridus			17346_0011**	15243_0842**	13290_0155**		29_0023***	15911_0456
S-layer protein P. torridus					13296_0127**			13606_0447
AglB oligosaccharyltransferase			17298_0060***	17965_0276** split	13374_0141**	1211***	85_0013** split	13606_0191**
AglB oligosaccharyltransferase				17965_275** split			85_0014** split
AglD oligosaccharyltransferase			17500_0046	15243_0859**	13477_0002**	307**	38_0043**	13606_0253*
AglD oligosaccharyltransferase				15243_0850**				13606_0252
ADP-L-glycero-β-D-manno-heptose biosynthesis
D-sedoheptulose 7-phosphate isomerase	5.3.1.28	K03271	17462_0013**	15243_0772		2931		13624_0097**
Fused heptose 7-phosphate kinase/heptose 1-phosphate adenyltransferase	2.7.1.167	K03272	17336_0028**			2940		13606_0256**
D,D-heptose 1,7-bisphosphate phosphatase	3.1.3.82	K03273						13606_0255**
Fused heptose 7-phosphate kinase/heptose 1-phosphate adenyltransferase	2.7.7.70	K03272	17336_0028**			2940		13606_0256**
ADP-L-glycero-D-mannoheptose-6-epimerase	5.1.3.20	K03274		15243_0763		881	11_0053	13606_0259
ADP-L-glycero-D-mannoheptose-6-epimerase	5.1.3.20	K03274					38_0034
GDP-L-fucose biosynthesis
Mannose-1-phosphate guanyltransferase	2.7.7.13	K00966		10685_7				13606_0258
GDP-mannose 4,6-dehydratase	4.2.1.47	K01711		15243_0869				13606_0251
GDP-fucose synthase	1.1.1.271	K02377						13606_0254**
Dolichol-sugar synthesis from dolichol and galactose
UDP-glucose-4-epimerase	5.1.3.2	K01784	17336_0029	15243_0765*	13334_0006	316	166_0012	13606_0257
UDP-glucose-4-epimerase	5.1.3.2	K01784	17300_0022
UDP-glucose:dolichyl-phosphate glucosyltransferase	2.4.1.117	K00729						13606_0253* split
UDP-glucose:dolichyl-phosphate glucosyltransferase	2.4.1.117	K00729	13083_0006***					13606_0252 split
Dolichol-phosphate-mannosyltransferase	2.4.1.83	K00721		15243_0773	13477_0015	1949	38_0043**	13624_0181
dTDP-L-rhamnose biosynthesis
dTDP-glucose pyrophosphorylase	2.7.7.24	K00973	17487_0015	10685_0003	13459_0056	19421		13624_0077
dTDP-glucose pyrophosphorylase	2.7.7.24	K00973			13459_0020
dTDP-glucose 4,6-dehydratase	4.2.1.46	K01710		15243_0770		19441
dTDP-4-dehydrorhamnose 3,5-epimerase	5.1.3.13	K01790		10685_0005		19451		13606_0243
dTDP-4-dehydrorhamnose 3,5-epimerase	5.1.3.13	K01790		10685_0009
dTDP-4-dehydrorhamnose reductase	1.1.1.133	K00067		10685_0004	13459_0055	19431
Electron Transport Chain
NADH dehydrogenase
NuoA	1.6.5.3	K00330	17428_0014	15243_400	13455_0039	1639	1_0005	13606_0102
NuoB	1.6.5.3	K00331	17428_0015	15243_401	13455_0040	16401	1_0004	13606_0100
NuoC	1.6.5.3	K00332	17428_0016	15243_402	13455_0041	16411	1_0003	13606_0101
NuoD	1.6.5.3	K00333	17428_0017	15243_403	13455_0042	16421	1_0001	13606_0099
NuoE	1.6.5.3	K00334
NuoF	1.6.5.3	K00335	17306_0015
NuoG	1.6.5.3	K00336
NuoH	1.6.5.3	K00337	17428_0018	15243_404	13455_0043	16431	1_0002	13606_0098
NuoI	1.6.5.3	K00338	17428_0019	15243_405	13455_0044	16441		13606_0097
NuoJ	1.6.5.3	K00339	17428_0020	15243_406	13455_0045	1645		13606_0095
NuoJ	1.6.5.3	K00339	17428_0021	15243_407	13455_0046	1646		13606_0096
NuoK	1.6.5.3	K00340	17428_0022	15243_408	13455_0047	1647		13606_0094
NuoL	1.6.5.3	K00341	17428_0023	15243_409	13455_0048, 13455_0050	16481		13606_0093
NuoM	1.6.5.3	K00342	17428_0024	15243_410	13455_0051	16491		13606_0092
NuoN	1.6.5.3	K00343	17428_0025	15243_411	13455_0052	16501	19_0001	13606_0091
Succinate dehydrogenase
Succinate dehydrogenase	1.3.99.1	K00239	17500_0036	17965_344	13287_0168	174313	19_0043	13606_0106, 13606_0110
SdhA	1.3.99.1	K00240	17500_0037	17965_345	13287_0167	174213	19_0042	13606_0103, 13606_0109
SdhC	1.3.99.1	K00241	17500_0038	17965_346**	13287_0166**	1.74e+16	19_0041*	13606_0105
SdhD	1.3.99.1	K00242	17500_0039	15243_0016***	13334_0105***	17400	19_0040**	13606_0104
Cytochrome bc complex
CytB/PetB	1.10.2.2	K00412	17325_0015	17965_146*	13374_0019	1373*	104_0011*	13606_0323
CytB/PetB	1.10.2.2	K00412	17442_0026					13606_0418
CytB/PetB	1.10.2.2	K00412	17298_0104**
Rieske/PetA	1.10.2.2	K00411	17442_0024**	17965_147**	13374_0018	1374*	104_0012**	13606_0324
Rieske/PetA	1.10.2.2	K00411						13606_0419
Iron oxidation proteins
Rusticyanin	1.16.9.1		00084_0003		13459_0280*
SoxE sulfocyanin						11291	60_0014
Cytochrome C oxidase
CoxAC (catalytic subunit)	1.9.3.1	K02274	13214_0024	15243_561	13374_0156	11271	60_0016	13606_0425
CoxB	1.9.3.1	K02275	13214_0025	15243_560	13374_0155	11301	60_0013	13606_0426
Cytochrome C oxidase/CoxC	1.9.3.1	K02276
Cytochrome C oxidase/CoxD	1.9.3.1	K02277
Cupredoxins				15243_562	13374_0157			13606_0424
Cytochrome bd complex
CydA	1.10.3.-	K00425	12042_0002		13287_0064*	671	20_0021	13624_0232
CydA	1.10.3.-	K00425		311313_0002	13287_0111*	1031	12_0062	13624_0233
CydB	1.10.3.-	K00426	12042_0001***	311313_0003	13287_0063***	1032***	20_0020***	731028_0012
CydB	1.10.3.-	K00426			13287_0110***	672***	12_0061***
ATPase A-type
NtpD/AhaD	3.6.3.14	K02120	17300_0014	15833_14	13334_0012	9341	97_0003	13606_0199
NtpB/AhaB	3.6.3.14	K02118	17300_0012	15833_15	13334_0013	9351	97_0004	13606_0200
NtpB/AhaB	3.6.3.14	K02118	17300_0013
NtpA/AtpA	3.6.3.14	K02117	17300_0011	15833_16	13334_0014	93613	97_0005**	13606_0201
NtpG/AhaF	3.6.3.14	K02122	17300_0010	15833_17	13334_0015	937	97_0006	13606_0202
AhaC/NtpC	3.6.3.14	K02119	17300_0009	15833_18	13334_0016, 13334_0018	9381	97_0007	13606_0203
NtpE/AhaE	3.6.3.14	K02121	17300_0008	15833_19	13334_0017	932**, 939*	97_0008	13606_0204
NtpI/AhaI	3.6.3.14	K02123	17300_0017	15833_12	13334_0010	931	97_0001	13606_0196
AtpE/H/AhaK	3.6.3.14	K02110	17300_0007***	15833_20	13334_0018**	940	97_0009	13606_0205
AhaG	3.6.3.14
AhaH	3.6.3.14		17300_0016**	15833_13***		932	97_0002
Aerobic CODH complex
Large/catalytic subunit/CoxL	1.2.99.2	K03520				167613	10_0056	15911_0062
Large/catalytic subunit/CoxL	1.2.99.2	K03520					64_0005
Small subunit/CoxS	1.2.99.2	K03518				167513	10_0055	15911_0063
Medium subunit/CoxM	1.2.99.2	K03519	00387_0001			167413	10_0054	15911_0064
Medium subunit/CoxM	1.2.99.2	K03519				1769
Xanthine and CO dehydrogenase maturation factor/CoxF		K07402	00387_0002			1752	19_0052	15911_0059
Accessory protein/CoxG		K09386	13214_0018			467	138_0007	15911_0060
Accessory protein/CoxG		K09386	17518_0012			2883
Anaerobic CODH complex
Beta/catalytic subunit/CooS	1.2.99.2C	K00198					31_0047
Maturation factor/CooC		K07321					31_0046***
Entner Doudoroff pathway
Glucose dehydrogenase	1.1.1.47	K00034	17462_0066**	15243_607**	12303_0024*	109000	107_0012**	13624_0024*
Glucose dehydrogenase	1.1.1.47	K00034		15243_608**		298**
Gluconate dehydratase	4.2.1.39	K05308	14887_0067**	15251_40*	13334_0053**	930000	11_0004	13624_0026*
KDG aldolase	4.1.2.-	K11395	00419_0007**	17965_249***	13374_0117**	1730000	19_0027	13624_0195**
GADH/aldehyde dehydrogenase	1.2.1.3		12840_0002**	15243_377***	13374_0164**	70613	12_0012***	13624_0267
Glycerate kinase	2.7.1.165	K11529	17336_0043	17965_54	13477_0025	1867**	10_0060**	15911_0118*
Glycerate kinase	2.7.1.165	K11529	17336_0044***+
Enolase	4.2.1.11	K01689	17500_0031	17965_47	13374_0178	133613	152_0007	13606_0442
Enolase	4.2.1.11	K01689					50_0011
Pyruvate kinase	2.7.1.40	K00873	17498_0009	15243_541	13296_0009	7071	12_0011	459686_0003
Glycolysis
Glucokinase/glk	2.7.1.2	K00845	17498_0018	17965_155*	13287_0076**	1266**	40_0033	13624_0027*
Glucose-6-phosphate isomerase (archaeal bifunctional enzyme)	5.3.1.9	K06859	13214_0016	15243_568	13287_0025	15833	1_0124	13624_0322
Fructose 1,6-bisphosphate aldolase/phosphatase	4.2.1.13	K01622					322_0003
Fructose 1,6-bisphosphate aldolase/phosphatase (archaeal type)/fba	4.2.1.13	K01624	13214_0029	15243_586	13374_0081	13203	50_0014**	15911_0401
Fructose 1,6-bisphosphate aldolase/phosphatase (archaeal type)/fba	4.2.1.13		13214_0030				322_0003
Triosephosphate isomerase (TIM)/tpiA	5.3.1.1	K01803	3650_0002	15243_442	13296_0103	10823	47_0036	13606_0341
Glyceraldehyde-3-phosphate dehydrogenase (NAD(P))/gap2	1.2.1.59	K00150	17087_0075	17965_400	13459_0136	1571	1_0111	15911_0284
Phosphoglycerate kinase /pgk	2.7.2.3	K00927	17487_0016	15243_230	13459_0014	13873	104_0026	15911_0422
Phosphoglycerate mutase/gpm	5.4.2.1	K01834	17298_0091	17965_440	13290_0025	14583	5_0046	13606_0398
Phosphoglycerate mutase/gpm	5.4.2.1	K01834	17336_0054**		13459_0073
Enolase /eno	4.2.1.11	K01689	17500_0031	17965_47	13374_0178	133613	152_0007	13606_0442
Pyruvate kinase /pyk	2.7.1.40	K00873	17498_0009	15243_541	13296_0009	7071	12_0011	459686_0003
Pyruvate dehydrogenase complex
Pyruvate dehydrogenase E1 component subunit alpha/pdhA	1.2.4.1	K00161	17068_0073	15833_38	13459_0211	86613	11_0062	13606_0032
Pyruvate dehydrogenase E1 component subunit beta/pdhB	1.2.4.1	K00162	17068_0074	15833_37	13459_0212	86713	11_0061*	13606_0031
Pyruvate dehydrogenase E1 component subunit beta/pdhB	1.2.4.1	K00162				3713
Pyruvate dehydrogenase E2 component/pdhC	2.3.1.12	K00627	17068_0075*	15833_36*	13459_0213	8680	11_0060	13606_0030
Pyruvate dehydrogenase E3/dihydrolipoamide dehydrogenase	1.8.1.4	K00382	17068_0076	15833_35	13459_0214	86913	11_0059	13606_0029
TCA cycle
Citrate synthase	2.3.3.1	K01647	17433_0013	15243_18	13334_0108	1853	89_0012	13624_0118
Citrate synthase	2.3.3.1	K01647		15243_526	13459_0255	2493		15911_0546
Aconitase	4.2.1.3	K01681	14887_0066	15251_41	13459_0162	17283	19_0023	13606_0363
Isocitrate dehydrogenase	1.1.1.42	K00031	17087_0014	15833_57	13459_0219	3683	31_0020	15911_0558
2-oxoacid:ferredoxin oxidoreductase a/g-subunit	1.2.7.3	K00174	17112_0056	15243_130	13374_0086	158813	1_0130	13606_0265
2-oxoacid:ferredoxin oxidoreductase a/g-subunit	1.2.7.3	K00174		17965_194	13459_0183*	173813		15911_0268
2-oxoacid:ferredoxin oxidoreductase b-subunit	1.2.7.3	K00175	17112_0057	15243_129	13374_0087	158913	1_0131	13606_0264
2-oxoacid:ferredoxin oxidoreductase b-subunit	1.2.7.3	K00175		17965_193	13459_0182	173913		15911_0267
Succinyl-CoA synthetase alpha subunit /sucD	6.2.1.5	K01902	17433_0052	17965_291	13374_0106	173613	19_0036	13249_0151
Succinyl-CoA synthetase alpha subunit /sucD	6.2.1.5	K01902						13249_0152
Succinyl-CoA synthetase beta subunit	6.2.1.5	K01903	17433_0051	17965_292	13374_0105	173513	19_0035	13249_0153
Succinate dehydrogenase flavoprotein subunit	1.3.99.1	K00239	17500_0036	17965_344	13287_0168	174313	19_0043	13606_0106
Succinate dehydrogenase flavoprotein subunit	1.3.99.1	K00239						13606_0110
Succinate dehydrogenase iron-sulfur protein	1.3.99.1	K00240	17500_0037	17965_345	13287_0167	174213	19_0042	13606_0103
Succinate dehydrogenase iron-sulfur protein	1.3.99.1	K00240						13606_0109
Succinate dehydrogenase (ubiquinone) cytochrome b subunit	1.3.5.1	K00241	17500_0038	17965_346**	13287_0166**	1.74e+16	19_0041*	13606_0105**
Succinate dehydrogenase cytochrome b small subunit	1.3.5.1	K00242	17500_0039	15243_0016***	13334_0105***	17400	19_0040**	13606_0104**
Fumarate hydratase	4.2.1.2	K01679	17112_0058	15243_131	13334_0165	7343	31_0019	13249_0077*
Malate dehydrogenase	1.1.1.37	K00024	17428_0038	17965_423	13459_0040	174413	19_0044	13624_0119
Glyoxylate shunt enzymes not found in the TCA cycle
Malate synthase/aceB	2.3.3.9	K01638		15243_643
Isocitrate lyase/aceA	4.1.3.1	K01637		15243_642
Carbohydrate and sugar catabolism
Alpha-amylase	3.2.1.1	K07405	17068_0053			13511	50_0027	15911_0567
Glucoamylase	3.2.1.3	K01178	17481_0012	17965_50	13327_0014	103	1_0037	13624_0127
Glucoamylase	3.2.1.3	K01178					12_0053
Glucan 1,4-alpha-glucosidase	3.2.1.3	K01178	13083_0001	17965_532	13287_0155
Glucan 1,4-alpha-glucosidase	3.2.1.3	K01178	17481_0011
Glycoside hydrolase 15-related	3.2.1.3		13083_0002**
Alpha-glucosidase	3.2.1.20	K01187		15243_200	13455_0099
Alpha-glucosidase	3.2.1.20	K01187			13374_0167
Beta-galactosidase	3.2.1.23	K01190			13290_0163* split	136	20_0056
Beta-galactosidase	3.2.1.23	K01190			13290_0164 split
Beta-galactosidase	3.2.1.23	K01190			13455_0091	1310
Glucan 1,4-α-maltohydrolase	3.2.1.133	K05992			13455_0098***
GlgX: glycogen debranching enzyme isoform 1	2.4.1.25, 3.2.1.33	K02438	17068_0051	17965_317	13459_0253	13491	split 50_0023	15911_0569
GlgX: glycogen debranching enzyme isoform 1	2.4.1.25, 3.2.1.33	K02438					split 50_0024
GlgX: glycogen debranching enzyme isoform 1	2.4.1.25, 3.2.1.33	K02438					split 50_0025
GlgA: glycogen synthase	2.4.1.21	K00703/K16148	17068_0052		13374_0215***	13501	50_0026	15911_0568
Oligosaccharide amylase						13481	50_0022	15911_0570
Beta oxidation
Fatty acyl-CoA synthetase/FadD	6.2.1.3	K01897	17298_0042	15243_0438	13477_0036	2503	19_0031	13606_0347
Fatty acyl-CoA synthetase/FadD	6.2.1.3	K01897	00419_0016	15243_0203	13374_0237	75	1_0063	15911_0156
Fatty acyl-CoA synthetase/FadD	6.2.1.3	K01897	17082_0014	15243_0207	13459_0328	376	10_0030
Fatty acyl-CoA synthetase/FadD	6.2.1.3	K01897			13334_0078	17241	17_0005
Fatty acyl-CoA synthetase/FadD	6.2.1.3	K01897			13290_0075
Fatty acyl-CoA synthetase/FadD	6.2.1.3	K01897			13334_0033
Acyl-CoA dehydrogenase/FadE	1.3.99.-		17393_0003	15243_0396	13455_0035	1636	1_0009	13624_0325
Acyl-CoA dehydrogenase/FadE	1.3.99.-		17428_0009			661	103_0022
Acyl-CoA dehydrogenase/FadE	1.3.99.-		17068_0062
Delta-3-cis-delta-2-trans-enoyl-CoA isomerase/FadB	4.2.1.17		13186_0039	15243_0060	13459_0259	153013	1_0062	13606_0355
Delta-3-cis-delta-2-trans-enoyl-CoA isomerase/FadB	4.2.1.17		17500_0016	17965_0036	13287_0080	17843	64_0015	13249_0160
Delta-3-cis-delta-2-trans-enoyl-CoA isomerase/FadB	4.2.1.17		17068_0085		13290_0086	1758
Delta-3-cis-delta-2-trans-enoyl-CoA isomerase/FadB	4.2.1.17				13290_0087
Enoyl-CoA hydratase/PaaZ	4.2.1.17		17487_0025	15243_0377	13374_0164	7063	247_0005	13624_0267
Enoyl-CoA hydratase/PaaZ	4.2.1.17		12840_0002	15243_0206	13287_0036	1560	12_0012
Enoyl-CoA hydratase/PaaZ	4.2.1.17		17462_0060
3-ketoacyl-CoA thiolase/FadA	2.3.1.16	K00632	17068_0064	15833_0048	13334_0182	326	38_0026	13606_0350
3-ketoacyl-CoA thiolase/FadA	2.3.1.16	K00632	00123_0001	17965_0179	13290_0085	153213	1_0064	13624_0269
3-ketoacyl-CoA thiolase/FadA	2.3.1.16	K00632	14887_0034	17965_0037	13334_0127	3233	38_0027	13249_0161
3-ketoacyl-CoA thiolase/FadA	2.3.1.16	K00632	13186_0040
Methylotrophy
Methanol:N,N-dimethyl-4-nitrosoaniline oxidoreductase	1.1.99.37		17518_0009**	17965_0490**	13290_0028*	158**	18_0013**	15911_0146**
Methanol:N,N-dimethyl-4-nitrosoaniline oxidoreductase	1.1.99.37					200**	39_0027**
NADP-dependent methylene tetrahydromethanopterin dehydrogenase/Methenyl tetrahydrofolate cyclohydrolase	1.5.1.5/3.5.4.9	K01491	17298_0025	15243_0609	12303_0025**	297	107_0011	15911_0223
Formate-tetrahydrofolate ligase	6.3.4.3	K01938	17068_0040	17965_0511	13477_0075	6533	103_0010	15911_0504
Formate-tetrahydrofolate ligase	6.3.4.3	K01938			13477_0076 split
Pyruvate fermentation
Pyruvate ferredoxin oxidoreductase/PorA	1.2.7.1	K00169	17112_0057	15243_130	13459_0183	158813	1_0130	13606_0171
Pyruvate ferredoxin oxidoreductase/PorA	1.2.7.1	K00169		17965_194
Pyruvate ferredoxin oxidoreductase/PorB	1.2.7.1	K00170	17112_0056	15243_129	13459_0182	158913	1_0131	13606_0170
Pyruvate ferredoxin oxidoreductase/PorB	1.2.7.1	K00170		17965_193
Pyruvate ferredoxin oxidoreductase/PorD	1.2.7.1	K00171						13606_0172
Pyruvate ferredoxin oxidoreductase/PorG	1.2.7.1	K00172						13606_0173
Acetyl-CoA synthetase/AcdA	6.2.1.13	K01905	17300_0003	15243_443	13459_0208	8373	90_0003	15911_0417
Acetyl-CoA synthetase/AcdB	6.2.1.13	K01905	17300_0002**	15243_444**	13459_0208** fusion	837** fusion	90_0003** fusion	15911_0416**
Copper resistance
Cu2+-exporting ATPase/CopA	3.6.3.4	K01533			13459_0335	15163	104_0018
Cu2+-exporting ATPase/CopA	3.6.3.4	K01533					1_0042
MarR				15243_166
Copper resistance protein/CopD				15243_201	13459_0176	1274	40_0042	15911_0138
Copper resistance protein/CopC
Heavy metal transport associated protein/CopZ			17466_0019			1379	fer2_104_0017	13606_0461
CopY			17466_0020		13290_0168	1378	fer2_104_0016	13606_0462
CopB			00084_0009	15243_167	13290_0169	13803	fer2_104_0018	13606_0460
CopB			17466_0021	15243_168
CopB			17466_0022
Mercury resistance
Hg reductase/MerA	1.16.1.1	K00520	00546_0005	15243_51	13287_0073	1595, 1909		15911_0564
Hg reductase/MerA	1.16.1.1	K00520
Hg2+ binding protein/MerP		K08364	00546_0004**	15243_52	13287_0074**	1596		15911_0565*
Mercury resistance regulatory protein/MerR
Arsenate resistance
Arsenite transporter ATPase/ArsA	3.6.3.16	K01551	17112_0009		13287_0034	624	29_0052	13624_0235
Arsenite transporter ATPase/ArsA	3.6.3.16	K01551						13606_0505
Transcriptional repressor/ArsR		K03892/K07721			13334_0172	9090	11_0023	15911_0300
Arsenite transporter/ArsB	3.6.3.16	K03893	17466_0012	17965_494	13334_0174	0910*	11_0022	15911_0301
Arsenate reductase/ArsC	1.20.4.1	K00537/K03741		17965_495	13334_0173**
Histidine synthesis
HisG	2.4.2.17	K00765	17082_0045		13475_0072	53113	9_0035
HisI	3.6.1.31/3.5.4.19	K11755	17082_0039			5251	9_0042
HisA	5.3.1.16	K01814	17082_0041			5271	9_0040*
HisF	2.4.2.-	K02500	17082_0040			52613	9_0041
HisH	2.4.2.-	K02501	17082_0042**			5281	9_0038** split
HisH	2.4.2.-	K02501					9_0039** split
HisB	4.2.1.19	K01693	17082_0043			5291	9_0037
HisC	2.6.1.9	K00817	17082_0038	15833_10		469	138_0005
	3.1.3.15	K01089
HisD	1.1.1.23	K00013	17082_0044	17965_171		5301	9_0036
Valine/(Iso)Leucine synthesis
3-isopropylmalate/(R)-2-methylmalate dehydratase large subunit	4.2.1.35/4.2.1.33	K01703	17082_0054		13455_0074	95013	11_0026
3-isopropylmalate/(R)-2-methylmalate dehydratase large subunit	4.2.1.35/4.2.1.33	K01703	17445_0006		13475_0088	90313	11_0027
3-isopropylmalate/(R)-2-methylmalate dehydratase large subunit	4.2.1.35/4.2.1.33	K01703			13475_0089		205_0009
3-isopropylmalate/(R)-2-methylmalate dehydratase small subunit	4.2.1.35/4.2.1.33	K01704	17082_0053		13475_0087	9041	205_0008
3-isopropylmalate/(R)-2-methylmalate dehydratase small subunit	4.2.1.35/4.2.1.33	K01704	17445_0005		13455_0073
3-isopropylmalate dehydrogenase	1.1.1.85	K00052	17082_0052			95213	56_0013
3-isopropylmalate dehydrogenase small subunit	1.1.1.85	K00052			13475_0086	9511	205_0007
Threonine dehydratase	4.3.1.19	K01754	17433_0010		13459_0223	668	18_0005	15911_0095
Threonine dehydratase	4.3.1.19	K01754						15911_0503
Acetolactate synthase I/II/III large subunit	2.2.1.6	K01652	17087_0069*	15243_0744	13459_0095	1562	38_0021	13624_0240
Acetolactate synthase I/II/III large subunit	2.2.1.6	K01652				1781	38_0022
Acetolactate synthase I/II/III large subunit	2.2.1.6	K01652				33113
Ketol-acid reductoisomerase	1.1.1.86	K00053				3331	38_0019
Dihydroy-acid dehydratase	4.2.1.9	K01687	00457_0002			33013	38_0023
Dihydroy-acid dehydratase	4.2.1.9	K01687					38_0024
Pyruvate dehydrogenase	see above
2-isopropylmalate synthase	2.3.3.13	K01649	17082_0051			911	205_0010**
2-isopropylmalate synthase	2.3.3.13	K01649	17445_0004		13455_0071	9491
Branched-chain amino acid aminotransferase	2.6.1.42	K00826	17082_0015	15833_40	13334_0132
Branched-chain amino acid aminotransferase	2.6.1.42	K00826			13475_0034
Trehalose synthesis
Isoamylase	3.2.1.68	K01214	17462_0041***	17965_317***	13459_0253
Maltooligosyl-trehalose synthase	5.4.99.15	K06044	17462_0042*	12303_035
Maltooligosyl-trehalose synthase	5.4.99.15	K06044	17462_0043
Maltooligosyl-trehalose trehalohydrolase	3.2.1.141	K01236	17462_0044	17965_321***	12303_0036
Maltooligosyl-trehalose trehalohydrolase	3.2.1.141	K01236	17462_0035
Trehalose synthase	5.4.99.16	K05343	17462_0038 split	17965_318 split	13334_0119 split	56**	1_0074**
Trehalose synthase	5.4.99.16	K05343	17462_0039 split	17965_319 split	13334_0120 split
Flagellar proteins
Archaeal flagellin/FlaB		K07325	17298_0067**	17965_280
Archaeal flagellar protein/FlaC		K07822	17298_0068	17965_281
Archaeal flagellar protein/FlaDE		K07327/K07328	17298_0069	17965_282**
Archaeal flagellar protein/FlaF		K07329	17298_0070**	17965_283**
Archaeal flagellar protein/FlaG		K07330	17298_0071**	17965_284**
Archaeal flagellar protein/FlaH		K07331	17298_0072**	17965_285**
Archaeal flagellar protein/FlaI		K07332	17298_0074**	17965_286
Archaeal flagellar protein/FlaJ		K07333	17298_0075**	17965_287**
Archaeal flagellin/FlaB		K07325		17965_24
