# Supplementary material for: Comparative genomics in acid mine drainage biofilm communities reveals metabolic and structural differentiation of co-occurring archaea
Source: BMC Genomics. 2013 Jul 17;14:485. doi: 10.1186/1471-2164-14-485 (PMC3750248; doi:10.1186/1471-2164-14-485)
Supplement: Additional file 14 — Blue-copper protein motifs found in AMD plasma genes. [file 1471-2164-14-485-S14.xls]

## Sheet: Sheet1
Protein	Motif	Aplasma	Gplasma	Fer1	Fer2
Rusticyanin	[G][M][YF][G][K][I][V][V]	GMYGRIVV	GMYGKISV	GMYAFVIV	GMYVFVIV
Sulfocyanin	[C][G][I][AL][G][H][A][VAQ][SA][G][M][W]			CGLTTHAEAGMY	CGLTTHAEAGMY
Sulfocyanin	FNFNGTS			FNFNGTS	FNFNGTS
