# Supplementary material for: Comparative genomics in acid mine drainage biofilm communities reveals metabolic and structural differentiation of co-occurring archaea
Source: BMC Genomics. 2013 Jul 17;14:485. doi: 10.1186/1471-2164-14-485 (PMC3750248; doi:10.1186/1471-2164-14-485)
Supplement: Additional file 20 — Amino acid identity of AMD plasma cytochrome c oxidase subunit II genes with closely related genes. [file 1471-2164-14-485-S20.xls]

## Sheet: Sheet1
Plasma gene	Related gene	Amino acid identity (%)
fer1_1130	aa3_cyt_C_oxidase_subunit_II_Aeropyrum_pernix	38.89
fer2_60_0013	aa3_cyt_C_oxidase_subunit_II_Aeropyrum_pernix	39.29
EPL_15243_0560	aa3_cyt_C_oxidase_subunit_II_Sulfolobus_acidocaldarius	34.31
GPL_13374_0155	aa3_cyt_C_oxidase_subunit_II_Sulfolobus_acidocaldarius	35.35
APL_13214_0025	aa3_cyt_C_oxidase_subunit_II_Aeropyrum_pernix	36.54
IPL_13606_0436	aa3_cyt_C_oxidase_subunit_II_Sulfolobus_acidocaldarius	48.7
