# Supplementary material for: Comparative genomics in acid mine drainage biofilm communities reveals metabolic and structural differentiation of co-occurring archaea
Source: BMC Genomics. 2013 Jul 17;14:485. doi: 10.1186/1471-2164-14-485 (PMC3750248; doi:10.1186/1471-2164-14-485)
Supplement: Additional file 21 — AMD plasma gene homologs to genes overexpressed or overtranscribed under anaerobic conditions in T. volcanium and T. acidophilum [75],[76]. Bold font indicates gene numbers for proteins detected in proteomic data. [file 1471-2164-14-485-S21.xls]

## Sheet: Sheet1
T. volcanium gene	T. acidophilum gene	APL	EPL	GPL	Fer1	Fer2	IPL
TVG1406112	Ta0773	17112_0057	15243_0130	13459_0183	15881	1_0130	13606_0265
TVG1405258	Ta0260	17112_0056	15243_0129	13459_0182	15891	1_0131	15911_0267
TVG0773051	Ta0635	00325_0005	17965_0324	13327_0008	14531	5_0059	13249_0140
TVG0774569	Ta0635		17965_0324	13327_0008	14531	5_0059	13249_0140
TVG1348694	Ta0832	17518_0009	17965_0490	13290_0028	158	464_0002	15911_0146
TVG0004359	Ta0046						13606_0515
TVG0005131	Ta0414		17965_0233	12302_0038	336	38_0016	13606_0514
TVG1211894	Ta0414	17298_0094	17965_0437	13459_0089			15911_0460
TVG1225518	Ta0403	17365_0054	17965_0233	12302_0038	336	38_0016	13249_0164
TVG1343229	Ta0327	17306_0008	15243_0434	13455_0086	244	89_0017	13606_0021
TVG0881751	Ta0773	13214_0036	17965_0194	13374_0086	17381	19_0038	15911_0268
TVG0882664	Ta0772	13214_0037	17965_0193	13374_0087	17391	19_0039	15911_0267
TVG0870807							13606_0172
TVG0870514	Ta0626						13606_0173
TVG0105141		17068_0074	15833_0037	13459_0212	8671	11_0061	13606_0031
TVG0103933		17068_0075	15833_0036	13459_0213	868	11_0060	13606_0030
TVG1458424	Ta1435	17068_0076	15833_0035	13459_0343	18391	11_0059	13606_0029
TVG1508405		13214_0006	15243_0056	13334_0083	13291	97_0019	13624_0133
TVG0102621	Ta1435	17068_0076	15833_0035	13459_0214	8691	11_0059	13606_0029
TVG0808604	Ta0810	17112_0007					15911_0480
TVG1304136	Ta1142	17112_0002					13606_0513
TVG0563624	Ta1012	00011_0003	15243_0626	13459_0331	1328	15_0060	13606_0169
TVG0563052	Ta1013	00011_0004	15243_0625	13459_0332	1327	15_0061	13606_0168
TVG0003442	Ta0045m	17306_0014			1916	17_0055	13606_0516
TVG1345079	Ta0329	17306_0006	15243_0436	13455_0088	2461	89_0015	13606_0023
TVG1344033	Ta0328	17306_0007	15243_0435	13455_0087	2461	89_0015	13606_0022
	Ta0626						13606_0173
	Ta0629	17428_0003					13606_0170
	Ta1438	17068_0073	15833_0038	13459_0211	8661	756_0002	13606_0032
	Ta0326	17306_0010	15243_0433	13455_0085	7661	31_0042	13606_0020
	Ta0776	00325_0005	17965_0324	13327_0008	14531	5_0059	13249_0140
	Ta0047		17965_0233	12302_0038	336	38_0016	13606_0514
	Ta0837	17433_0004	15243_0537	13327_0064	306	38_0044	15911_0564
