# Supplementary material for: Comparative genomics in acid mine drainage biofilm communities reveals metabolic and structural differentiation of co-occurring archaea
Source: BMC Genomics. 2013 Jul 17;14:485. doi: 10.1186/1471-2164-14-485 (PMC3750248; doi:10.1186/1471-2164-14-485)
Supplement: Additional file 23 — Pili genes in the AMD plasmas. * indicates a putative annotation. ** indicates a probable annotation. *** indicates a possible annotation. Gray indicates additional evidence of function via synteny analysis. “split” indicates a split gene. Bold font indicates gene numbers for proteins detected in proteomic data. [file 1471-2164-14-485-S23.xls]

## Sheet: Sheet1
Pili/Type II secretion	Annotation	APL	EPL	GPL	IPL
ATPase	Type II secretion system protein E/ heli_sec_ATPase[TIGR03819], helicase/secretion neighborhood ATPase	17298_0019*	15243_0612	12303_0028	15911_0076
Inner membrane scaffold-like	GSPII_F[pfam00482], Bacterial type II secretion system protein F domain	17298_0020** split	15243_0613	12303_0029**	15911_0077*
	GSPII_F[pfam00482], Bacterial type II secretion system protein F domain	17298_0021** split	15243_0614**	12303_0030**	15911_0078*
ATPase	Type II secretion system protein E/ heli_sec_ATPase[TIGR03819], helicase/secretion neighborhood ATPase	17298_0022*	15243_0615**	12303_0031**	15911_0079*
DEAH-box helicase-like		17298_0087**	15243_639**		15911_0042***
